# Supplementary material for: Pneumonia and Pulmonary Thromboembolism Classification Using Electronic Health Records
Source: Diagnostics (Basel). 2022 Oct 19;12(10):2536. doi: 10.3390/diagnostics12102536 (PMC9601338; doi:10.3390/diagnostics12102536)
Supplement: Supplementary file 1 [file diagnostics-12-02536-s001.zip]

Archive with 1 entries (1 files):
- diagnostics-1918135-supplementary.csv
