# Supplementary material for: Pneumonia and Pulmonary Thromboembolism Classification Using Electronic Health Records
Source: Diagnostics (Basel). 2022 Oct 19;12(10):2536. doi: 10.3390/diagnostics12102536 (PMC9601338; doi:10.3390/diagnostics12102536)
Supplement: Supplementary file 1 [file diagnostics-12-02536-s001.zip › diagnostics-1918135-supplementary.csv]

ID	interrogatory	initial_diagnostic	gender	weight	size	temperature	respiratory_frequency	heart_frequency	systolic_blood_pressure	diastolic_blood_pressure	bmi	saturation	capillary_glucose	age	platelet_distribution_width	basophils	ccmh	eosinophils	erythrocytes	hcm	hematocrit	hemoglobin	leukocytes	lymphocytes	monocytes	mean_platelet_volume	total neutrophils	platelets	plateletocrit	rdw-sd	mean_corpuscular_volume	plt	immature_granulocytes	vsg	myelocytes	rdw	dimer_ii	inr	partial_thromboplastin_time	tp	fibrinogen	troponin_i_ultrasensitive	procalcitonin	ferritin	c-reactive_protein	vitamin_d_levels	cpk	cpk-mb	serum_creatinine
1	ingresa paciente femenino de 27 años espontanea disnea y taquicardia. antecedentes: 1.- rinitis alergica en este momento inativa sin tratamiento. 2.- dismenorrea en tratamiento con hormonales desde hace 4 meses. 3.- niega alergias. padecimiento actual: presenta cuadro de 11 dias de evolucion con dolor en la base de pulmon derecho que se irradiaba hacia parte alta de hipocondrio derecho se descart…	other	f			37								27																							9082.06	0.94	20.3	11.4		46.5					55	14	70.4
2	mujer de 74 años antecedentes de importancia alergias: negadas, hemotipo: o positivo, transfusiones: negado tabaquismo pasivo: por 50 años, alcoholismo: negado hipertension arterial en manejo con diltiazem 30 mg cada 24 horas insuficiencia cardiaca hipertensiva asi como dos soplos cardiacos en manejo con acido acetilsalicilico 300 mg cada 24 horas, clopidogrel 75 mg cada 24 horas insuficiencia ve…	thromboembolism	f			36.5			133	75		96		74	15.6	0.4	31.5	0.9	4.09	28.6	37.1	11.7	5.27	26.2	6.8	12.5	65.1	150	0.19	13.6	91							1.4	37.7	15.6		26.8					210	14	49.2
3	paciente femenina de 81 años de edad , originaria de cdmx , residete de hermosdillo soora , actualmete de visita con su hermana , casada , catolica hemotipo a+ , niega alergias ,la cual acude de fora espontanea por presentar disnea de 5 dias de evolucion . antecedentes de importancia: has de larega evolucion con tratamiento con losartan . refiere que desde hace 5 dias presenta infeccion de vias r…	pneumonia	f			38			163	76		84		83	42.2	0.5	33.2	0.1	3.47	29.3	30.7	10.2	10.28	10.4	5.1	8.5	82.2	268	0.23		88	14.4						1.19	28.8	11.8			0.17						72.3
4	nota inicial admision medica continua enterada del caso de paciente femenino de 72 años de edad la cual acude espontanea por presentar dolor toracico. motivo de consulta: refiere ya conocida con hipertension en buen control, el dia ayer inicio con malestar general, debilidad asociado a datos de hipotension posterior el dia de hoy a las 14:00’ hrs al encontrarse en reposo presenta un episodio de d…	thromboembolism	f			36.5			127	58		83		72	44.3	0.9	30.2	0.4	4.37	28.5	41.3	12.5	12.25	19.5	3.9	9.3	74.6	239	0.22		94	14.5					3750.26	1.21	30.5	11.8		0.01					197	22	100.6
5	paciente masculino de 80 años de edad el cual es traifdo a esta unidad por familiar por sus propios medios por deterioro del estdado de alerta, originario de michoacan y residente de guadalajara, casado, jubilado como investigador. antecedentes de importancia: diabetes mellitus 2 desde hace 25 años tratamiento actual con glibenclamida cirugias: cirugia de cadera derecha por fractura se realizo pr…	other	m			36	14		78	56		96		80	15	0.3	28.9	0.9	2.75	29.5	28	8.1	9.1	50.5	1.2	11.7	46	242	0.28	13.7	102						5363.84	1.84	51.4	20.2		20.7					397	31	96.7
6	paciente masc de 69 años, pensionado del gobierno federal, casado, acide espontaneo tabaquismo positivo hace por 8 años, etilismo positivo cada 8 dias 4-5 bebidas , no alergico, no dm2, has desde 8 años, con tx telmisartan 80mg 1x1 amlodipina 5mg 1x1 , no cardiopatia isquemica, asa 1/2x2 , hbp con finasteride 1x1 tamsulosina 0.4mg nov 2018 y febrero 2019 estudiado en medio privado, , no obstrucci…	other	m	79	170	36	20		137	87	27.34	96		69	54.6	0.4	32.1	1.1	5.1	30.1	47.8	15.3	8.66	18.3	7	8	71.6	186	0.15		94	13.7					6873	0.97	30	11.7		67.4					158	21	130.2
7	estado de salud: nota de ingreso a urgencias delicado peso: 71 kgs talla: 170 cms temperatura: 36 °c frecuencia respiratoria: 26 98 frecuencia cardiaca: tension arterial: 80/60 indice masa corporal: 24.57 saturacion: 80 edad: 70 años estado civil : casado dedicado: empleado alergias: ninguna antecedentes personales patologicos diabetes mellitus tipo 2 de 17 años de evolucion tratada con linaglipt…	pneumonia	m	71	170	36	26		80	60	24.57	80		70	7.8	0.2	27.8	1.1	2.94	28.6	30.2	8.4	13.29	2.3	4.3	8.7	90.7	445	0.39	18.7	103							1.26	34	14			4.07						112.9
8	se trata de paciente femenino de 75 años de edad procedente de su domicilio. originaria tabasco y residente de ciudad de mexico cuenta con antecedente de has de 15 años de evolucion en control con lovibolol 5mg cada 24 hr, amlodipino 5 mg cada 24 hr, rivaroxaban 1x1, conocida por padecer neumopatia cronica de 3 años de evolucion en control por clinica de sueño en control con tipotropi 1 cada 24 h…	pneumonia	f			36.5			126	73			78	76	42.9	0.1	30.5	1.1	4.15	30.1	41	12.5	5.71	14.2	5.2	7.3	78.3	290	0.21		99	15.5											0.05						36
9	se prioriza atencion del paciente previo a la realizacion de esta nota se trata de paciente femenina de 71 años de edad, originario y residente de guadalajara jalisco, religion: catolica , estado civil: casada, ama de casa , escolaridad: primaria incompleta se obtiene informacion mediante interrogatorio indirecto hijael cual cuenta con los siguientes antecedentes: - heredofamiliares: desconoce - …	other	f	90	163	36	35		114	63	33.87	87		71		0.3	32.3	0.1	4.63	30.2	43.4	14	11.3	27.1	13.4	10.2	58.4	205		61.6	94		0.7				2329	1.37	32.7	15.7		175.8	0.27	2056	85		65	20	53
10	madre viva de 67 años de edad sin comorbilidades conocidas. padre vivo de 69 años de edad con antecedente de cirugia abierta de corazon. no especifica motivo. abuela materna con diabetes mellitus tipo 2 finada a los 40 años por comorbilidades. una hermana finada a los 23 años por complicaciones de diabetes mellitus tipo 1. resto de 4 hermanos sin comorbilidades conocidas antencedentes personales …	control	m	232	175	37	20							45	54	0.6	31	2.6	5.65	27.2	49.6	15.4	15.95	25.1	5.7	9.4	64.6	264	0.25		88	14.3																	66.8
11	paciente masculino de 32 años de edad el cual acude en forma espontanea por presentar, el siguiente padecimiento actual: inicia el lunes (hoy es domingo) con cuadro gripal, tos productiva con espectoracion blanquecina que se torna hemoptoica posthemodialisis. fiebre de 38.5'c. recibio tratamiento con ambroxol y azitromicina 500mg ayer y hoy indicadas por medico particular. antecedentes: enfermeda…	other	m	53	162	40	22		160	100		20.2		32	8.7	0.3	29.7	0	4.6	26.3	40.8	12.1	6.9	6.2	1.4	8.9	91.5	159	0.14	13.9	89						6471.61						200						1216
12	con los siguientes antecedentes de importancia: 1. hipertension arterial diagnosticada 15 años en tratamiento con nifedipino 30 mgs cada 12 horas 2. asma diagnostico hace 15 años en tratamiento con budesonida cada 12 horas + salmeterol / fluticasona como rescate. 3. tumor gastrico con resultado histopatologico positivo a malignidad. se realiza complementacion diagnostica con colonoscopia en la cu…	other	f			37	30		120	70		90		68		0.2	31.6	0.1	4.18	24.9	32.9	10.4	15.3	9.3	1	11.6	88.8	417		18.4	79						4194	1.22	29.3	14		226.9	0.149		154.1		33	6	68
13	se trata de paciente masculino de 77 años de edad procedente de su domicilio. originario de guadalajara, residente tonala, jal. casado, catolico, ocupacion: comerciante. cuenta con antecedente de hipertension arterial diagnoticada hace 3 años actulamente en control con losartan actualmente suspendido, verapamilo 80 mg 1/2 tab vada 12 hr estenosis aortica severa diagnosticada diagnosticada hace 6 …	pneumonia	m			36			100	63		85		77	12.2	0.2	31.9	0.2	3.25	30.5	31	9.9	12.62	6.5	9.4	10.9	83.1	227	0.25	14.4	95						2514.35	7.91	58.9	92.8			25.11						120.8
14	nota de hecmno inicial urgencias psaciente masc de 64 años, casado, residente de guadalajara que es traido por familiares tabaquismo positivo, etilismo negativo i no alergico es dm2 cvon tx insulina glargina 30u sc diarias, no has, no transfusiones, cx de cadera derecha hace 5 años y amputacion infracondilea derecha hace 2 años , tiene nefropatia con manejo medico dietetico inicia padecimiento ac…	other	m			39	22		128	62				64																																			61.1
15	estado de salud: ingresa paciente femenino de 21 años espontanea por dificultad respiratoria. delicado peso: talla: temperatura: 36.5 °c frecuencia respiratoria: 18 129 frecuencia cardiaca: tension arterial: 162/67 indice masa corporal: antecedentes: 1.- sin antecedentes de importancia. 2.- niega alergias. padecimiento actual: presenta cuadro de 5 dias de evolucion con fiebre en una ocacion, cefa…	pneumonia	f			36.5	18		162	67				21	12.4	0.2	32.5	1.2	4.7	28.7	41.6	13.5	11.98	12.5	6.9	10.8	78.9	275	0.3	12.6	89												0.05
16	paciente fem4enino de 20 años, que es soltera, trabaja oficina, residente de ocotlan jalisco, derivada de su hgz tabaquismo negativo etilisoi positivo cada 15 a 30 dias, alergica sulfas, amigdalectomia en la infancia, no transfusion,gpo sanguineo b positivo, usuaria de anticonceptivos tipo jazmin hasta el dia jueves, hace 8 dias se lastimo tobillo derecho al subirse en bicicleta en la ruta y con …	other	f	94	166	36	20		102	74	34.11	94		20
17	48 años, originario y residente de guadalajara, jalisco, union libre, catolico, con escolaridad secundaria completa, comerciante, hemotipo desconoce antecedentes de importancia 1. cronico degenerativas a .hipertension arterial de 25 años de diagnostico en tratamiento con losartan 50mg cada 12 hors 2cirugias a. fistula de liquido cefaloraquidio b. torsion testicular 3. alergias a. interrogado y ne…	pneumonia	m			36						54		48	11.8	0.1	29.9	0.8	4.42	27.8	41.2	12.3	8.26	18.2	3.6	10.7	75.8	289	0.31	14.9	93												2.42						137.4
18	paciente femenino de 23 años de edad la cual se acompaña al servicio por su madre por referir que inicia su padecimiento el lunes 18 de junio alrededor de las 18:00 hrs posterior a estar acostada se levanta al baño e inicia con la presencia de mareo disnea, dolor precordial, con diaforesis, al llegar su madre refiere que la nota muy diaforetica y cianotica con oximetria de pulso del 71%, por lo q…	other	f			36			118	84		99		23	34.5	0.5	32.1	1.1	4.03	28	35.1	11.3	6.73	41.4	4.1	8.4	51.7	234	0.2		87	13.9						1.13	30	11.5		644.5					73	8	61.3
19	mujer de 60 años, acude proveniente del medio particular con las siguietes condiciones: 1. frecuencia respiratoria de 40 x minuto. 2. sauracion del 50% con fio al 21%. 3. pam de 85 mm de hg 4. fc de 124 xminuto. posterior a 3 nebulizaciones con salbutamol y persistencia de la hipoxemia severa – 79 %--a pesar de fio al 60%, por lo que se procedio a intervenir la via aerea, colocar acceso venoso su…	pneumonia	f			36.7	35		120	80				60	40.8	0.4	31.9	0.2	4.9	29.9	45.9	14.7	24.08	9	3.2	8.1	86.7	444	0.36		94	13.3					1714.88	1.05	27.2	12.7		1.6	0.32				35	17	38.3
20	carga para dm2 por rama paterna (padre, abuela y tios paternos). carga para has por rama materna (madre y ti tias maternas). ca de vias biliares en una tia materna. antencedentes personales no patologicos originario y residente de ocotrlan, jalisco. catolica. casada. maestra. licenciatura en qfb y derecho. habita en zona urbana con todos los servicios basicos (luz, agua, drenaje). convivencia con…	control	f	128	164	37	16		120	78	47.59	98		43	54	0.6	33.6	1.2	4.92	28.9	42.3	14.2	9.63	24.6	5	7.4	67.4	292	0.21		86	14.1						1	28.4	12									49.7
21	carga genetica paterna para sindrome metabolico y enfermedad renal cronica antencedentes personales no patologicos masculino de 39 años, viudo, catolico, originario y residente de guadalajara, habita casa propia con todos los servicios, niega zoonosis y fauna nociva, dieta con exceso de calorias, higiene personal diaria. residente de medicina familiar en umf 171. hemotipo o positivo antencedentes…	control	m	130	174	36								39	41.8	0.5	34.8	0.6	5.2	31.8	47.5	16.5	8.57	25.1	5.6	7.6	66.5	308	0.23		91							0.85	34.7	10.5					10.3				53.1
22	nota de ingreso a amc turno vespertino (area de choque 02) se trata de femenino de 35 años de edad derivada con folio 216 por puerperio quirurgico + pbe tromboembolia pulmonar app: refiere que no es diabetica, hipertensa, niega alergias a medicamentos. refiere antecedente qx: 3 cesareas. ago: g3c3a0p0, ultima cesarea ayer 14.08.18 a las 10 hrs. refiriendo preclampsia en sus dos primeras cesareas.…	thromboembolism	f			36.4	24		136	82		96		35	53.9	0.4	31	0.7	3.03	25.5	25	7.7	8.15	14.9	5.4	9	77.5	255	0.23		82	14.3						1.15	30	11.7		5.9					76	12	55.1
23	padecimiento actual: refiere que inicia hace aproximadamente 2 meses con disnea de medianos esfuerzos, y ortopnea. posteriormente se agrega tos no productiva que posteriormente se agrega esputo que en el ultimo mes se torna hemoptoico. hace 2 semanas es ingresado en hgr 45, por mialgias, artralgias y deterioro de disnea. el dia 07/11/20 es enviado a hgr 110 por sospecha ed covid-19, con prueba ne…	other	m			36.8			122	86		87		38		0.2	33.3	0	3.65	27.1	29.7	9.9	11.51	13.5	4.3	9.7	81.3	417		13.4	81						2168	1.6	32.3	18		12.4	0.84						52
24	estado de salud: antecedentes heredofamiliares: madre viva padece has, dm2, hipotiroidismo y obesidad. estable peso: talla: temperatura: 36 °c frecuencia respiratoria: 16 110 frecuencia cardiaca: tension arterial: 110/80 indice masa corporal: antecedentes personales no patologicos: habita en casa tipo urbana, la cual cuenta con todos los servicios basicos intradomiciliarios, cuenta con 4 habitaci…	other	f			36	16		110	80				35	44.8	1.1	32	1.2	5.61	27.5	48.2	15.4	8.8	19.2	4.6	9.5	71.9	208	0.2		86	13.7					6622.73	1.11	31.2	11.8		166.9					42	25	73.4
25	padre diabetes mellitus 2. finado por estado hiperosmolar y cardiopatia isquemica madre con hipertension arterial, viva. hermanos (5) un hermano con diabetes mellitus y antecedente de evc antencedentes personales no patologicos originaria y residente de guadalajara jalisco catolica ocupacion empleada en constructora escolaridad carrera en comercio vivienda: servicio basicos zoonosis negada combe …	control	f	128	167	36	16							61																								0.86	40.6	10.5									60
26	padre y hermano con diabetes mellitus, abuelo con irc, resto negados antencedentes personales no patologicos originaria de arandas jalisco, residente del mismo lugar, casada, escolaridad secundaria incompleta, catolica. habita casa con todos los servicios zoonosis + perros, vacunas completas, alimentacion adecuada en ultimos meses. antencedentes personales patologicos diabetes mellitus de 1 año e…	control	f	104	162	36	16		100	60	39.63	96		42																								0.92	30.2	10.7									67.4
27	paciente masculino de 41 años de edad el cual acude por presentar un cuadro de dolor toracico retroesternal, hoy a las 2 am, se presenta en reposo, recien despierto, de caracter opresivo, eva 8/10 inicialmente irradiado hacia el hemitorax derecho hacia epigastrio y hemiabdomen superior derecho, acompañado de diaforesis hoy 5 am, escalofrios pasajeros (5-10 min.); ademas se agudizo la disnea habit…	other	m	66	175	36	22		110	80	21.55	90		41	51.5	0.6	30.6	0.6	5.69	27.9	51.9	15.9	12.32	6.4	6.3	11.2	80.4	243	0.27		91	24.5																	138.9
28	paciente fem de 52 años de edad mexicana casada, cotolica, originaria y residente de guadalajara jalisco, empleada para una empresa de limpieza. niega consumo de tabaco y alcohol, antecedente de diabetes e hipertension tratada con metformina y losartan 1 tab de cada una cada 12 horas. no alergias cirugias previas 2 hernioplastias, colecistectomi, histerectomia y la mas reciente hace 5 años artros…	other	f			36	19		140	80		82		53	44.6	0.9	33.1	0.2	4.39	28.5	37.8	12.5	17.46	14.6	3.6	8.3	79.6	343	0.28		86	13.9						1.06	28.7	11.6									51
29	paciente femenino 39 años de edad originaria y residente de guadalajara, casada, catolica., empleada de banco , con maestria en admiistracion . signos vitales estado de salud: delicado peso: talla: 19 87 temperatura: 36.5 °c frecuencia respiratoria: frecuencia cardiaca: tension arterial: 128/80 indice masa corporal: saturacion: 90 apnp alergias negadas tabaquismo y etilismo negado toxicomanias ne…	other	f			36.5			128	80		90		39	41.8	0.4	33.1	3.8	5.17	25.6	40	13.2	12.22	20.6	3.5	8.8	70.9	158	0.14		77	15.6					8531	1.08	30.4	11.6		8	0.07				39	14	52.3
30	carga genetica para has y dm2. madre con asma bronquial. abuelo finado por ca de prostata a los 86 años. tios con enfermedad renal cronica terminal. antencedentes personales no patologicos masculino de 32 años originario y residente de guadalajara. soltero, catolico, con estudio de licenciatura en gerontologia. empleado como asesor telefonico en telcel. amerita incapacidad, razon social: m&m mas …	control	m	219	187	36.4					19			32	54.3	0.2	31.4	0.3	5.05	28	45.1	14.3	11.26	7.3	5.9	8.4	67.7	313	0.27		89							0.96	32.9	11.2							5976		63.1
31	carga genetica para has y diabetes mellitus tipo 2 por parte de padre, madre hipertensa y ca de vejiga, hermana con ca de mama y otra con sindrome mielodisplasico antencedentes personales no patologicos originaria de zacoalco de torres, jalisco y residente de guadalajara, jalisco, estado civil casada, religion catolica, escolaridad preparatoria completa, se dedica al hogar. habita en casa propia …	control	f	89	158	36.5	16		120	80	35.65	92		62																								0.91	30.3	10.7									69.1
32	estado de salud: ingresa paciente femenino de 30 años espontanea por dificultad respiratoria. delicado peso: talla: temperatura: 36 °c frecuencia respiratoria: 20 119 frecuencia cardiaca: tension arterial: 155/94 indice masa corporal: saturacion: 91 antecedentes: 1.- cardiopatia no especificada con presencia de soplo pero desconocen diagnostico. 2.- resto de antecedentes negados. 3.- niega alergi…	pneumonia	f			36	20		155	94		91		30	16.9	0.3	30.7	0.1	5.56	27.9	50.5	15.5	24.06	11.2	5.4	12.5	82.4	442	0.55	15.7	91							1.24	29.7	13.7			0.18						29
33	gastrometabolico: madre y padre con diabetes mellitus tipo ii cardiovascular: padre y madre hipertension arterial sistemica neumologico. abuelo paterno y materno finado de cancer de pulmon neurologico. nego osteomuscular: nego genitourinario: nego oncologico: abuelo paterno y materno finado de cancer de pulmon cromosomico: nego otros antecedentes: nego antencedentes personales no patologicos temp…	control	m	120	163	36.5								31																								1	27.2	11.5									53.7
34	nota de ingreso a amc turno vespertino se trata de masculino de 24 años de edad derivado de hgr 46 por tromboembolia pulmonar masiva app: niega dm2, has, alergias a medicamentos, antecedente qx: apendicectomia hace aprox 14 años, niega transfusiones. tabaquismo: desde hace aprox 8 años a razon de cajetilla y media diaria. alcoholismo ocasional desde los 19 años. consumo de cocaina ocasional, ulti…	thromboembolism	m			36.8	26		110	70		79		25	51.4	1	32.6	2.4	4.85	30.5	45.4	14.8	9.89	23.9	6.4	9.4	65.4	325	0.31		94	12.9					3617.16	1.44	29.2	11.9		0.01					20	9	74.7
35	paciente femenino de 26 años de edad. originaria y residente de guadalajara, cosmetologa, escolaridad: preparatoria. casada. catolica app: niega enfermedades cronico-degenertivas. liposuccion + implante de mamas el 1 de noviembre del 2018, que se complico con sangrado transquirurgico que requirio transfusion de 1 paquete globular. alergica a metamizol y sulfas. no fracturas. apnp: tabaquismo, eti…	thromboembolism	f			36.7			114	67			28	26	41.2	0.6	32.2	1.8	2.63	27.6	22.5	7.2	20.95	15.9	3.4	9.1	77.5	364	0.33		86	15.5					3381.78	1.19	29.3	14.2		43.6	0.1				1012	27	55
36	estado de salud: inicial urgencias sala de choque grave peso: 65 kgs talla: 167 cms temperatura: 36.5 °c frecuencia respiratoria: 16 92 frecuencia cardiaca: tension arterial: 80/60 indice masa corporal: 23.31 saturacion: 90 (se da prioridad a la atencion medica antes de la nota) familiar otorga interragatorio (hija) masculino de 65 años quien acude espontaneo referido de cruz verde. el paciente n…	pneumonia	m	65	167	36.5	16		80	60	23.31	90		0	33	0.1	29.4	0.1	4.27	22.3	32.3	9.5	15.13	4.8	3.3	8	90.1	178	0.14		76	21.4					2652.46		34.1			1.5	2.24				20	17	97.4
37	femenina de 43 años de edad diabetes mellitus tipo 2 de aproxiamdamente 7 años de diagnostico, sin tratamiento actual por autocotrol, hipertension arterial sistemica de 5 años de diagnostico en tratamiento actual con nifedipino de 30 miligramos 1 tableta via oral cada 12 horas unicamente, enfermedad rneal cronica hemodialisis los dios martes jueves y domingo hipotirodismo primario hace aproxiamda…	other	f			37			122	59				43																							2618.72	1.23	27.4	14.1		19.4	1.64	86.85	69.2				850.8
38	paciente masculino de 66 años de edad. acude en esta ocasion referido de hgz 09, diagnostico de tromboembolia pulmonar. antecedentes de importancia: -diabetes mellitus tipo 2 de reciente diagnostico en manejo con metformina. -niega otros comorbidos de importancia. -alergias medicamentosas negadad. -trombosis venosa profunda en miembro pelvico derecho hace 15 años. -toxicomanias sociales e ilicita…	thromboembolism	m			36			110	80		92		65	19	0.1	31	0	4.33	30.9	43.2	13.4	15.88	3.5	2.6	12.6	92.9	77	0.1	13.7	100							1.79	32.9	20		13.4					187	4	107.8
39	76 años, nacio y residente de guadalajara, ingeniero civil, que acude de forma espontanea por presentar tos y dificultad respiratoria desde hace 24 hrs. alergias negadas. alcoholismo, por 40 años, una copa de tequila dos veces por semana, suspendido hace 5 años. tabaquismo negadas. toxicomanias negadas. transfusiones negadas. tipo y rh desconocido. antecedentes familiares con carga de diabetes me…	pneumonia	m			36.5			90	50		68		76	35.4	0.2	33.4	0.1	4.43	29.9	39.6	13.3	8.87	13.8	6.2	8.3	78.5	385	0.32		90	20.1											0.09						61.9
40	paciente masculino de 32 años de edad, enviado de hgr 46 con diagnostico de tromboembolia pulmonar con 10 dias posterior a trombolisis con angiotac de control con obstruccion bilateral y hap .originario y residente de guadalajara jalisco. escolaridad ingeniero en sistemas y comunicaciones, religion mormon. cuenta con los siguientes diagnosticos: tromboembolia pulmonar welss 7.5, geneva 12 puntos …	thromboembolism	m			36			110	60		92		32	11.2	0.4	31.5	2.1	5.36	26.3	44.7	14.1	10.73	28	8.6	9.9	58.8	351	0.35	13.6	83							1.13	29.3	13.4									67.9
41	tipo de interrogatorio: mixto. requiere incapacidad inicial: si, familiar no cuenta con todos los documentos necesarios para expedir incapacidad inicial. fecha y hora 29/06/2021 03:52:00 motivo de la consulta folio 641 probable tep signos vitales estado de salud: delicado peso: talla: 24 91 temperatura: 36 °c frecuencia respiratoria: frecuencia cardiaca: tension arterial: 98/61 indice masa corpor…	thromboembolism	m			36			98	61		87		47		0.2	32.4	0.6	5.62	29	50.3	16.3	9.95	22.6	6.4	10.8	69.7	141		45.3	90		0.5				1102	1.26	34.3	15.8	519								88.5
42	se trata de femenino de 46 años de edad derivada en ambulancia de ocotlan con folio 286 por pbe tumor pulmon izquierdo app. refiere no es diabetica, no hipertensa, enfermedad renal cronica en hemodialisis desde hace 5 años a razon de 3 sesiones por semana. alergica. tramadol. niega tabaquismo o alcoholismo pepa: refiere que inicia hace aprox un mes con cuadro de tos con expectoracion amarillenta …	other	f			36.5								46	43.3	0.2	32.8	0.9	2.14	31.5	20.6	6.8	6.36	9.9	2.9	8.3	84.5	235	0.19		96							1.71	39.6	20			22.04						418.2
43	abuela materna finada, se conocia con diabetes e hipertension, resto preguntado y negado. antencedentes personales no patologicos vivienda con todos los servicios, zoonosis negada. alimentacion mala en cantidad y calidad, refiere realizar actividad fisica 5 dias de la semana caminar durante 40 minutos. esquema de vacunacion completo. alcoholismo social, tabaquismo y toxicomanias negadas. tatuajes…	control	f	122	163	36.5								26	12.2	0.4	32.4	1.2	4.89	29.4	44.5	14.4	8.54	41.5	6.3	10.4	50.4	337	0.35	11.7	91							1.21	30.7	13.4									49.4
44	masculino de 85 años, sin alergias, hemotipo desconocido, sin exposicion a fauna nociva, residente de tijuana de visita en guadalajara, sin tabaquismo, con infeccion cronica por virus de la inmunodeficiencia huma, dese hace 10 años, refiere seguimiento en ciudad de origen con terapia triple no especificada, carga viral indetectable conteo de cd4 desconocido, refiere hipertension arterial en contr…	other	m			37	24		110	80		72		85	9.7	0.4	32.7	1	4.72	35.4	51.1	16.7	6.86	26.4	9.3	9.4	62.6	281	0.26	13.2	108						4743.13					297.2							89.7
45	paciente masculino de 82 años de edad el cual es presentado de forma espontanea en ambulancia particular. refiere el hijo que el paciente inicio el dia de ayer por astenia, adinamia y por la noche con alteraciones neurologicas (habla incoherente). el paciente mejoro el estado neurologico posterior a la administracion de oxigeno suplementario por medio de mascarilla. actualmente el paciente se ref…	other	m	107	177	36.5			130	70	34.15		20	82	8.8	0.5	30.6	0.2	5.26	31.6	54.3	16.6	8.54	8.5	11.6	8.5	78.4	304	0.26	13.5	103						1763.74	1.18	25.7	13.1									138.7
46	paciente masculno 77 años de edad. no alergias. no tabaquismo , no alcoholismo diabetes mellitus manejado con metformina. y glibenclamida 1 tab cada 8 hrs hipertension arterial sistemica manejada con metoprolol 1 tableta diaria cardiopatia isquemica cronica. manejada con atorvastatina en manejo con asa y clopidogrel. toma omeprazol. el familiar y el paciente desconocen sus tratamientos medicos qu…	pneumonia	m			37			138	88		87		77	13.1	0.2	31.8	0.2	4.3	30.2	40.9	13	12.23	11.7	7.8	11.2	79.3	176	0.2	13.2	95											5					43	19	87
47	nota de ingreso amc- t/v triage naranja, se priorizo su atencion derivado por cardiologa privada interrogatorio mixto 79 de edad originario de mazatlan sinaloa residente de guadalajara pensionado casado catolico antecedentes de importancia.- hta desde hace 2 años en tx con telmisartan. quirurgicos.- fractura mpd, apendicetomia. transfusiones.- no recuerda tabaquismo.- por mas de 40 años a razon d…	thromboembolism	m			36.5			146	68		84		79	14.1	0.3	32.5	63.2	4.63	29.2	41.5	13.5	23.96	8.5	4.3	11.4	23.5	191	0.22	14.9	90						2851.93	1.43	36	16.1		17					57	4	90.9
48	77 años, originario y residente de guadalajara, jalisco, viudo, catolico, pensionado, desconocen hemotipo. antecedentes de importancia 1. cronico degenerativas a. hipertension arterial sistemica, el famliar desconoce el tratamiento b. diabetes mellitus tipo 2 en tratamiento con metformina e insulina c. antecedentes de evento vascular cerebral, que dejo como secuela hemiparesia faciocorporal derec…	pneumonia	m			39						74		77	10.2	0.3	31.4	0	2.55	32.2	26.1	8.2	3.12	25.6	2.6	9.5	66.7	54	0.05	14.6	102							1.23	30.6	13.6			26.98						174
49	paciente masculino de 75 años de edad, casado, or. y res de guadalajara, comerciante, escolaridad lic en derecho, religion catolica acude espontaneo por presentar. mc. dificultad respiratoria. antecedentes de importancia. ahf. - padre ca broncogenico ant cardiopatia isquemica apnp. tabaquismo neg. alcoholismo neg. qx. traqueostomia ( julio del 2017) gastrostomia (julio 2017) curso con neumonia po…	other	m			37			85	56		98		76	38.2	0.4	33	0.2	3.88	31	36.4	12	15.44	6.6	3.7	8.7	88.5	378	0.33		94	16.1											0.43						34.5
50	s; paciente masculino de la octava decada de la vida que ingresa al servicio por el siguiente motivo de consulta: mc; refiere que desde hace 24 hrs inicio con dificultad respiratoria asociada a mediasnos esfuerzos refiere que desde ese momento a mantenido saturacion de oximetria de pulso en 70% por lo que decide traerlo hasta hoy a nuestra unidad,centa con los sigueintes antecedentes antecedentes…	pneumonia	m			37	12		110	70		94		73	10.2	0.6	30.5	0.2	4.14	26.3	35.7	10.9	12.64	8.5	4.8	9.6	85.2	368	0.35	14.8	86							1.12	29	12.9			0.05						63
51	paciente masc de 78 años, que es maestro de educacion universitaria, casado, catolico tabaquismo positivo por 30 años, etilismo positivo ocasional, no alergico no dm2, has con tx amlodipina tableta 5mg 1x2, noc de 2 años, oxigenodependiente, salbutamol1x3, gastrostomia oct 2017 por disfagia deterioro cognitivo , neuralgia del trigemino 30 años con tx pregabalina 1x1 serc 1x1 carbamazepina 200mg 1…	pneumonia	m			37	24							79	41.6	0.6	31.5	1.2	3.63	29.5	34	10.7	6.07	24.8	5.9	9.6	65.3	347	0.34		94	15.9						1.21	29.5	11.5									81.9
52	paciente femenino de la septima decada de la vida que ingresa al servicio pro el siguiente motivo de consulta: mc: refiere que el dia de hoy aproximadamente a las 12 pm inicio con dolor subito en region de hemitorax derecho con irradiacion a brazo derecho siendo angina tipica por lo que decide acudir a cruz verde donde se realizan 3 electrocardiogramas sin cambios en el segmento st, sin emabrgo r…	other	f			37	12		140	70		94		60																								1.39	26.6	15.6		2.4					51	12	81.9
53	mujer de 78 años la cual cursa con 14 horas de estancia intrahospitalaria con diagnosticas actuales: 1. enfermedad pulmonar obstructiva cronica con dos criterios de anthonisen 2. cardiopatia mixta angioesclerotica e hipertensiva en insuficiencia cardiaca descompensada complicada por sindrome cardiorenal tipo i a. insuficiencia renal aguda pre renal b. hipercalemia se muestra polinica, con esterto…	other	f			37	18		150	80		92		78	12	0.1	31.8	0	4.29	27.7	37.4	11.9	13.52	5.1	3.3	10.8	91.1	365	0.39	14.6	87											58.2	0.52				115	19	170.6
54	paciente masculinode 69 años de edad que acude referido en ambulancia privada sin medico a bordo propcedentes de hospital san francisco de asis on folio de regulacion 310 por aparente neumonia asociada a servicio de salud interrogatorio indirecto (hija) antecedentes de importancia: diabetes mellitus negado, hipertension arterial en tratamiento a base telmisartan/hidroclorotiazida; enfermedad de p…	pneumonia	m			36			108	62			14	69		0.1	28.3	0	3.32	30.7	36.1	10.2	11.03	5.4	4.8	11.2	87.8	228		56.8	109	14											0.65						87.6
55	nota de ingreso a amc turno vespertino se trata de masculino de 72 años de edad derivado en ambulancia de hgr 180 con folio 405 por absceso de pulmon para ic a neumologia app: refire es diabetico de aprox 12 años de evolucion en manejo con insulina, hipertenso y con antecedente al parecer de iam hace 5 años ignora tratamiento actual, solo refiere le realizaron cateterismo en aquella ocasion e ign…	pneumonia	m			36.8			91	52				72	55.9	0.4	31.9	7.7	3.97	29	36.1	11.5	6.86	13.8	5.2	8.8	70.9	220	0.19		91	15.8						1.13	32.4	13.6			0.2						51.1
56	mujer de 65 años de edad, enviada de cruz ver de con la impresion diagnsotica de emepiema complicado. evolucion del padecimiento.- con interrogatorio indirecto, incia sus pdemiento con cuadrode tos productiva, astenaia adinamaia. el dia 6 de nero del 2002. con aumentode dificultad respiratoria por lo que deciden llevarla a cruxz verde, donde se corrobora mediane estudio radiografico la presencia …	pneumonia	f			37			100	60		95		65
57	paciente femenino de 85 años, soltera, ma de casa, residente de pto vallarta , catolica, tabaquimo ´positivo por mas de 40 años, etilismo negativo alergica penicilina, no dm2, no has, cx de cadera derecha y cx de safenectomia, asmatica inicia 13 de febrero 20'19 con tos con expectoracion, sibilancias insomnio por tos, fatiga y diarrea liquida moco sin sangre, multiples ocasiones , no fiebre desat…	other	f			36			140	79		89		84
58	hombre de 79 años de edad, que es traida de forma, por disdociacion toraco abdominal de 3 dias de evolucion, disnea de pequeños esfuerzos, con atencion en dias previos por medico particular y en hgr 45 , egresado el dia de hoy la mañana , con la impresion diagnostica de cardiopatia isquemica cronica, portador de marcapaso. es traido por presidencia de dificultad respiratoria . a su ingreso, con s…	other	m			37			124	84				79	11.7	0.7	30.8	0.9	4.48	28.6	41.5	12.8	6.8	11.2	14.4	10.3	72.7	215	0.22	13.5	93						10000					106.3					66	11	142.7
59	paciente femenino de 74 años, residente de guadalajara soltera, enfermera tabaquismo negativo no etilismo negativo alergico no dm2, no has , no cardiopatia , obesa, tuvo ca de mama derecho hace 22 años, con rt y qt , histerectomia por miomas y sud hace158 dias con cuadro gripal estuvo con medicacion inyectada el viernes pasado estuvo hospitalizado por 4 dias en medio privado con avelox y innvanz …	pneumonia	f	84	158	37	22							74	50.4	0.9	32.4	0.9	4.16	30	38.4	12.5	10.01	7.4	4.1	8.7	85	405	0.35		92	13.2						1.25	26.1	14.9			0.07						51.9
60	paciente masculino de 69 años de edad. originario de arandas, jalisco. residente de zapopan, jalisco. pensionado. catolico. casado. lateralidad manual diestra. antecedentes de importancia: miocardiopatia dilatada de origen isquemico, portador de implante de resincronizador y dai en el 2015. ecott (se desconoce fecha en que fue realizado con reporte de fevi 33%, acinesia septum, resto normal, insu…	other	m	80	170	36	26		150	110	27.68	60		68	50.3	0.7	31.2	0	5.42	27.7	48.1	15	11.43	9.1	3.3	9.2	85.3	258	0.24		89	16.2					2117.91	1.17	36.1	14		31.9	0.11				20	9	209
61	paciente femenina de 58 años de edad con antecedente de absceso produndo de cuello y mediastinitis postoperada de drenaje y aseo quirurgico de cuello, revision de cavidad oral y traqueotomia con anestesia local (01/03/21), reintervencion con drenaje y aseo quirurgico de cuello derecho, revision quirurgica de cuello derecha, revision de cavidad oral, toracotomia anterior derecha, pleurostomia izqu…	other	f			37	20		202	111		98		58		0.2	30	0.1	3.27	30	32.7	9.8	16.63	23.3	7.6	10.7	68.3	329		58.3	100		0.5																65.3
62	se trata de paciente varon de 69a quien acude enviado de hospital siloe con folio asignado, para valoracion y manejo por parte del servicio de admision medica continua el paciente acude el dia 25 de diciembre de este año al hospital general regional 110 por presnetar dolor toracico de caracteristicas isquemicas, por lo que se realizo abordaje diagnostico, encontrando a decir de la nota un electro…	pneumonia	m			36			134	70		96		69	43.6	0.5	32.2	0.4	5.54	29.8	51.2	16.5	18.41	6.4	6.8	9.1	84.4	236	0.21		92	12.9						1.13		13.6		23.5	0.05						150
63	femenino de 63 años de edad, ama de casada, casada. catolica. escolaridad: primaria completa. originaria de zacatecas, zac. y residente de guadalajara, jalisco. es enviada de la consulta de neumologia por la sospecha de tromboembolia pulmonar. hace 18 dias inicia con disnea en reposo, la cual se ha comportado de forma intermitente. padece dolor toracico intermitente desde hace dos años (su hija a…	thromboembolism	f			36			150	60		91		63	44.7	1.2	27.2	4.9	4.6	18.4	31.1	8.5	6.91	20.1	6.4	8.8	66	308	0.27		68	16.9						1.07	25	12.9		20.3					34	8	54.1
64	ahf: 2 hermanos portadores de ca colorrectal, positivo para cancer gastrico origen materno antencedentes personales no patologicos se trata de paciente femenino de 63 años de edad, originaria de cd de mexico, residente de gdl, jalisco, soltera, enfermera especialista, actualmente jubilada, religion catolica, hemotipo a+. anp: : habita casa propia con todos los servicios basicos, bien iluminada y …	control	f	87	153	36.5			120	78	37.17	16		63																								0.91	29.2	11.1									84.9
65	padre portador de marcapasos, finado por iam. madre y hermana finada por mieloma multiple. hermano con obesidad. niega otras enfermedades en su familia. antencedentes personales no patologicos se trata, paciente femenina de 61 años de edad, originaria y residente de guadalajara, ama de casa, catolica, casada. ocupacion: pensionada de gerente de empresas. escolaridad secretaria ejecutiva (tecnica)…	control	f	95	156	36.5								61	44.3	0.5	32.1	1.4	4.3	29.8	39.9	12.8	6.72	29.6	4.5	8.7	61.8	285	0.25		93	13.6						0.91	26.3	10.6									94.4
66	se trata de paciente varon de 64a quien es traido por ambulancia particular para recibir atencion medica. refiere familiar que el paciente cuenta con antecedente de evento vascular cerebral hace 2 años y que como secuela quedo con hemiparesia y traqueostomia, la cual ha estado en revision y sin complicacionees. el dia de ayer el paciente presento incremento en la dificultad respiratoria, agitacio…	pneumonia	m			36			134	70		96		65	40.8	0.1	26	0.5	4.28	18.7	30.8	8	19.65	8.9	5.3	8	84.2	544	0.43		72	16.1											3.89						42.4
67	se trata de 86 años de edad, originaria de nayarit y residente de tlaquepaque, jalisco; de ocupacion ama de casa, religion catolica la paciente cuenta con los siguientes antecedentes de importancia: - alergias negadas - fracturas negadas - transfusiones negadas - cirugias: 03/02/20 cirugia vascular por trombosis venosa profunda derecha, reconstruccion del utero hace 10 años - alcoholismo negado -…	other	f			37.5	24		110	80				86	13.3	0.6	32.1	1.1	2.89	30.4	27.4	8.8	12.3	17.4	11.9	11.4	63.6	233	0.27	13.2	95						832.85	2.11	29.9	23.7		209.7	0.05						118.6
68	madre hipertensa, padre con ca de colon complicado con erct. abuela materna aparentemente diabetica. tia materna con cancer de mama antencedentes personales no patologicos casa propia, cons ervicios basicos, cohabitan perros y gatos vacunados. aseo diariio. aliemntacion balanceada en cantidad y calidad. fumo de los 15 a los 25 años a razon de 1 ½ cajetilla al dia. bebedora social. niega toxicoman…	control	f			36	20		130	80				54																																29.2			54
69	estado de salud: ingresa paciente masculino de 56 años espontaneo por dolor toraxico. delicado peso: talla: temperatura: 37 °c frecuencia respiratoria: frecuencia cardiaca: tension arterial: 26 123 97/68 indice masa corporal: antecedentes: 1.- dm tipo ii de 8 años de evolucion en tratamiento con metformin y glibenclamida. 2.- niega alergias. padecimiento actual: diagnostico de tumoracion a nivel …	pneumonia	m			37								56	50.1	0.6	30	0.7	3.29	25.6	28.1	8.4	20.06	9.9	3.3	9.1	83.3	234	0.21		85	20.3						1.27	29	12.2									57.2
70	tios paternos con diabetes, hermana con ca de mama, hermano con epilepsia, resto interrogados y negados antencedentes personales no patologicos originaria y residente de guadalajara, catolica, jubilada, maestra, con doctorado, vivienda con todos los servicios, zoonosis + perro, alcohol ocasional, niega tabaco o drogas, vacunacion completa, hemotipo desconode, tatuajes y perforaciones negados higi…	control	f	78	153	36	16		120	85	33.32	96		65	41.7	0.8	32.8	2.4	5.56	24.5	41.6	13.6	7.82	30.3	5.4	7.6	59.8	402	0.31		75	14.4						0.86	24.9	10.2									63.9
71	padre finado por ca de prostata. tias paternas con ca de mama. tio paterno finado por ca gastrico. obesidad por ambas ramas paternas antencedentes personales no patologicos tabaquismo y alcoholismo negados antencedentes personales patologicos padece incontinencia urinaria y miomatosis uterina desde el 2009, en espera de reparacion quirurgica. -	control	f	90	145	36.5		20	130	70		99		52	66.4	0.6	31.9	5.8	5.06	27.1	43.1	13.7	7.18	21.7	4.7	9.1	65.7	266	0.24		85	14.2						1.11	28.1	13.6									55.2
72	abuela materna finada por evc isquemico, desconoce comorbidos. abuelo materno finado por iam, portador de diabetes mellitus tipo 2. abuela materna finada durante el parto. abuelo paterno desconocio madre finada 5 eventos de iam a los 60 años de edad, portadora de has y diabetes mellitus padre vivo diabetico e hipertenso. 9 hermanos en total, es la tercera de las hermanas. hermano con diabetes mel…	control	f	133	154	36.5	17						1134	51	62.1	0.5	32.6	2.4	5.1	29.5	46.1	15	8.9	23.8	4.6	9.5	67.5	312	0.3		91	14		40							460.6				28.2				57.2
73	se trata de femenina de 89 años, originario de el refugio, jalisco y residente de guadalajara jalisco, estado civil casada, religion catolica, con escolaridad primaria incompleta, actualmente ocupacion ninguna, con hemotipo desconocido motivo de consulta: dificultad respiratoria y disminucion de la oxigenacion 49% interrogatorio indirecto padecimiento actual: familiar refiere que desde hace 15 di…	other	f			36.5	30		131	62		57		89	43.3	0.6	32.2	0.1	4.04	29.1	36.6	11.8	9.1	7.3	4.8	8.2	86.4	298	0.24		91	14.5																	74
74	previa estabilizacion de paciente, se obtienen los siguientes datos a traves de interrogatorio mixto ( paciente/hija): mujer de 56 años de edad, originaria y residente de guadalajara, de profesion secretaria de gobierno. alergias negadas niega dm e hta cuenta con recien diagnostico de lnh de aprox 2 semanas de diagnosticos, con cita a ce de neumologia y oncologia medica el proximo lunes, aparente…	other	f			39	20		122	78		85		57	38.1	0.6	31	0.3	5.08	26.8	43.9	13.6	9.8	16.4	6	8	76	251	0.2		86	16					7066.28	1.11	29.8	12		62.8					20	11	61.5
75	diabetes: negados hipertension: padre neoplasias: negados endocrinopatias: preguntado y negado nefropatias; . preguntado y negado cardiopatias: padre finado por iam otras: negados antencedentes personales no patologicos femenina de 50 años de edad, escolaridad: licenciatura en relaciones industriales, originaria: cd guzman, jal y residente de: tlaquepaque, jal. hemotipo: a positivo tatuajes y per…	control	f			37	17		117	80				50	55.2	0.4	30.6	5.8	5	26.6	43.5	13.3	6.49	22.9	7.8	8.9	61.6	262	0.23		87	14																	53.4
76	paciente masculino de 50 años de edad. frcv: genero masculino, edad, diabetes mellitus tipo 2, tabaquismo en el pasado, de los 15 años de edad hasta hace 18 años, por 17 años. factores de riesgo para tep: insuficiencia venosa periferica en las extremidades inferiores, fractura antigua de tobillo izquierdo, tiene protesis metalica. enviado de servicio de emergencia (cruz roja) por presentar disnea…	thromboembolism	m	76		36.5	26		106	86				51	54.7	0.7	31.8	0.7	5.78	28.3	51.4	16.3	16.58	19.4	3.4	8.2	74.7	201	0.17		89	12.2					10000	1.08	30.6	12		0.16					107	50	114.4
77	mujer de 64 años, es envia da de hgr 45 con la impresio daignsotica tromboemblimo pulmonar bilateral con afeccion a ramas lobar inferior ( no trae consigo el estudio en fisico) referifdo e nota de envio. enviada para realizacionde ecocardiograma transtoracicio, dado que se refeire en estos momentos no tiene en dicho nosocomio. ( paciente en estos momentos hemodinamicamente estable ) originaria de…	thromboembolism	f			37	18		110	80		96		64	39.9	0.9	33.7	2	4.16	30.4	37.5	12.6	2.89	27.8	5.8	8.2	61.9	196	0.16		90	12.9					5474.29	1.12	34.2	13.4									49.7
78	estado de salud: masculino de 55 años de edad. antecedentes: hipertenso, tratado con enalapril, pravastatina, prazocin, metoprolol. evc hemorragico hace 4 años y medio. secuelas motoras de predominio en piernas. niega cardiopatia, diabetes. hiperuricemia. qx. estenosis pilorica y amigdalectomia. no alergias. tabaquismo por 30 años, no especifica cantidad, pero ya remitido hace 25 años. no alcohol…	other	m			36						57		56		0.5	32.5	0	6.08	28.1	52.6	17.1	6.17	13.3	16.2	11.3	69.5	159		14.6	87						247	1.06	22.8	12.1		18.9	0.15		38.5		181		161.1
79	se trata de paciente femenino de 43 años de edad, soltera, ocupacion funcionario publico municipal, escolaridad licenciatura, religion catolica, originaria y radicada en tlajomulco de zuñiga, jalisco. antecedentes personales patologicos: - niega enfermedades cronico degenerativos - alergias negadas - iqx (+) colecistectomia, bypass gastrico (hace aprox. 8 años). - hemotransfusiones negadas - taba…	other	f			36.5			120	80		96		43		0	26.9	0	4.04	17.6	26.4	7.1	6.6	21.4	7.1	10.7	71.3	315		20.3	65						622	1.24	25.5	14.2		18.1					56	14	61.8
80	mujer de 39 años que acude de forma espontanea por acceso de tos, dolor en region escapualr del lado derecho, de 2 dias de evolucion. taquicardia con taquipneay datos de dificultad. refeire la presenicad tos con hemptoicos. tratamiento psiquiatrico por trastorno no especificado a base de clonacepam 2.5 tabletas 1. tep de riesgo intermedio bajo 1.1 infartos pulmonares 1.2 probable tep cronica 1.2.…	thromboembolism	f			37						92		41	11.3	0.5	32.3	1.7	5.4	28.1	47	15.2	6.29	24.2	6.8	10.2	66.2	297	0.3	13.1	87						631.1	1.79	41.7	20.1			0.05						64.2
81	se trata de paciente femenino de 63 años de edad procedente de su domicilio cuenta con los siguientes antecedentes: cuenta con antecedente de sindrome de opsoclono mioclono en abordaje diagnostico probable paraneoplasico por parte de neurologia diagnosticado en enero de este año inicia con movimientos oculares multidireccionales erraticos involuntarios, ademas de disartria. posteriormente el 03.0…	other	f			36.5			101	69		83		63		0.1	33.2	0	4.52	30.5	41.6	13.8	17.1	3.2	3.5	9.4	92.8	457		13.1	92	44.3						1.36	24.3	15.4									74.1
82	80 años de edad, originaria del estado de mexico y residente de guadalajara, jalisco; de ocupacion ama de casa; de religion catolica; estado civil divorciada la paciente cuenta con los siguientes antecedentes de importancia: - alergia a metamizol, diclofenaco y sulfas - fracturas: negadas - transfusiones negadas - cirugias: cirugia ocular por cataratas con colocacion de lente intraocular, resecci…	pneumonia	f			38			117	70		73		80		0.3	32.9	0.5	3.49	32.9	31.3	10.3	6.29	31.5	4.6		62.6	171		45.5	90		0.5				823	1.03	31	11.7			0.51						253.1
83	paciente femenino de 40 años de edad, originaria de guadalajara jalisco,y residente de zapopan jalisco, catolica, casada, ama de casa, escolaridad licenciatura en contabilidad. ahf: padre y hermanos con has. hermana con hipotiroidismo y otra hermana con hipertiroidismo. abuela materna finada por cardiopatia no especificada. carga genetica materna para insuficiencia venosa. abuela paterna con cacu…	control	f	128	156	36.2	20		126	75		52.6		40		0.3	30.8	1.8	4.86	28.6	45.2	13.9	7.62	36.6	7.1	11.3	53.9	210		47.9	93	14						0.99	31.4	11.4									45.3
84	padre: 60 años. sano. madre: 54 años, has, asma. hijos: 2, sanos. hemano (1): sano. antencedentes personales no patologicos paciente femenino de 37 años de edad, originaria de cd de mexico, residente de vallarta jalisco, casada, catolica, dedicada a la fotografia. habita en casa propia con todos los servicios de urbanidad, zoonosis (1) perro, vacunada, duerme dentro de casa. alimentacion la consi…	control	f	88	152	37	20		120	75	38.09			36	60	0.6	32.9	0.8	5.29	28.5	45.9	15.1	14.06	21.2	2.8	9.3	73.7	251	0.23		87	14						0.94	29.3	10.9									70.8
85	estado de salud: tipo de interrogatorio: directo confiable. ficha clinica. genero: mujer edad: 39 años. lugar de origen: guadalajara, jalisco lugar de residencia actual: guadalajara, jalisco estado civil: casada. escolaridad: primaria terminada. ocupacion actual: hogar. religion: catolica. antecedentes de importancia: antecedentes heredo-familiares: delicado peso: 63 kgs talla: 165 cms temperatur…	pneumonia	f	63	165	37	20		100	70	23.14	85		39	11.6	0.2	31.7	0.4	4.02	26.9	34.1	10.8	4.83	42.4	4.3	10.6	52.1	331	0.35	18.5	85							1.13	28.3	12.5			0.33						31.7
86	paciente masculino de 79 años de edad el cual cursa con los siguientes antecedentes quien no fue candidato a manejo quirurgico ni qt, recibio tratamiento con radioterapia externa a dosis de 45 gy en 15 fracciones, finalizada el dia 20 de diciembre de 2018. diabetes mellitus tipo 2, en manejo con metformina 1 ¼ cada 12 horas epoc secundario a tabaquismo intenso en manejo con combivent, bromuro de …	other	m			36							35	79		0.9	34.4	0	3.42	27.8	27.6	9.5	20.92	1	5.3	9.4	89.9	240			81	17						1.51	47.6	16.9			1.26						54.4
87	pte masc 44años originaria de tamazula y residente de gdl jal, estado vicil casada, puesto de trabajo tortillera, escolaridad primaria, religion catolica. mc enviada con dolio 263 de hgz 14 con idx tromboembolia pulmonar + trombosis venosa profunda para valoracion por neumologia padecimiento actual: refiere hace 1 mes inicia con dolor en miembro pelvico derecho el cual fue amentando progresivamen…	thromboembolism	f			36.5	18		110	77		97		44		0.5	32.8	1.8	4.37	30.7	40.8	13.4	4.4	36.1	7.5	11.6	53.4	277		12.5	93						564	1.05	35.6	12		1.5					20	8	44
88	paciente femenino de 32 años de edad. traida en ambulancia del hgr 1 charo de morelia, michoacan, acompañada por medico, referida a cardiologia por diagnostico de tromboembolia pulmonar + embarazo de 12 semanas de gestacion. originaria de tecario, michoacan. residente de tacamaro, michoacan. ama de casa. estado civil: union libre. escolaridad: primaria completa. religion: catolica. app: niega enf…	thromboembolism	f			36.7	26		116	70		99		32																												160.2
89	paciente masculino de 31 años, originario de paracho michoacan, residente de la misma localidad, escolaridad primaria, oficio empleado en un taller de guitarras (barnizador), estado civil casado, religion catolico personales no patologicos 1. tabaquismo consumo positivo desde la edad de 12 años 2. alcohol consumo positovo de tipo social 3. hemotipo desconoce 4. consumo de drogas al parecer anfeta…	thromboembolism	m	120		36.4	24		99	60		80		33			30.7		7.09	29.7	68.6	21.1	5.85	25.6	6.4		68	166			97				0.4		2450.93	1.07	30.4	11.6		0.01	0.05				29	15	67.3
90	paciente femenino de 36 años de edad, acude espontanea. viene de hgr 45, donde solicito alta voluntaria por “no haber toma de oxigeno, ni camas en urgencias” con antecedente de tep en noviembre del 2019, anticoagulada con acenocumarina ½ tableta alternada con 3/4, posterior a hospitalizacion por dengue. desde su egreso dependiente de oxigeno aproximadamente 20 horas al dia. no alergias mc: acude …	pneumonia	f			36						90		36	16.7	0.3	31.1	0	3.88	25.8	32.2	10	31.06	14.4	5.5	12.1	78.9	237	0.29	19	83						2630.58	2.87	46	32.6		2.7	0.49				20	5	41.5
91	paciente masc ulino de 63 años de edad,casado, or de autlan de navarro y residente de poncitlan jalisco, pen sionado electromecanico con exposicion laboral a polvos y solventes por 30 años, escolaridad universidad, ingeniero, religion catolico. mc. pepa.- aprximadamente 4 saemanas preevias inicia cuadro gripal, tros seca en accesosdisneizante, intolerancia al decubito por presentar accesos de tos…	pneumonia	m	110	184	36.5	24		130	90	32.49			63	40.4	0.6	31.5	0.7	5.03	27.6	44.1	13.9	11.26	11.7	4.7	8	80.6	435	0.35		88	12.8						1.23	30.2	14.7			0.31						101
92	se trata de mujer de 45 años de edad, originaria de nayarit y residente de guadalajara, jalisco; de ocupacion barista, religion catolica la paciente cuenta con los siguientes antecedentes de importancia: alergia a ketorolaco, transfusiones y fracturas negadas; cirugias: cirugia histerectomia y cirugia por quistes en ovarios. portadora de tumor primario desconocido con diseminacion a ganglios, pul…	other	f			36.6						90		45	46.6	0.3	30.7	0.3	4.9	22.7	36.3	11.1	13.12	6.4	3.7	8.6	88.8	102	0.09		74	16.1
93	edad: 32 años proveniente de: gdl, jalisco reside en: gdl, jalisco escolaridad: preparatoria religion: catolica estado civil: casada oficio: ama de casa aporta datos: esposo antecedentes importancia: alergias: desconoce hemotipo: desconoce biomasa: negado tabaquismo: negativo etilismo: ocasional drogas: negadas transfusiones: negado cirugias: apendicectomia 2003, lui en 2014, (litos renales desco…	other	f			37.7			180	94		97		32		0.3	34.4	1.2	3.82	28.8	32	11	16.36	15.8	5.9	11.3	76	518		38.9	84		0.8				869	1.43	31.9	16.2	634	26.1					85	12	96
94	femenino de 36 años de edad, gerente de relaciones publicas en una escuela de ingles. originaria de los mochis, sinaloa y residente de guadalajara, jalisco desde hace un año (no ha hecho su cambio de domicilio). es enviada por el motivo mencionado. inicia su padecimiento actual hace un mes con cuadro de bronquitis asmatica. hace 10 dias inicia con disnea de pequeños esfuerzos y hace 4 dias se agr…	other	f	142	174	37	18		100	56		46.9		36	67.2	0.2	28.4	3.1	4.56	28.1	45.2	12.8	8.75	27.6	5	11.7	62.7	181	0.21		99	13.7						1.06	29.7	11.5		0.01					37	12	60.1
95	estado de salud: inicial urgencias estable peso: 70 kgs talla: 163 cms temperatura: 37 °c frecuencia respiratoria: 18 103 frecuencia cardiaca: tension arterial: 120/80 indice masa corporal: 26.35 saturacion: 97 mujer de 55 años, referida del hospital de magdalena por sospecha de tromboembolia pulmonar. la paciente vivia en ensenada bc, sin embargo tiene ya varios meses que cambio su residencia a …	thromboembolism	f	70	163	37	18		120	80	26.35	97		55	18.3	0.6	29.5	1.7	4.78	24.5	39.6	11.7	5.22	22	7.9	11	56.6	120	0.15	44.3	82			40		14.7	8767.67	1.21	31.1	13.4	427								58.7
96	se da prioridad a atencion de paciente sobre nota medica paciente masculino de 69 años de edad el cual es traido al servicio por su hijas por referir que acudian a cita de radiooncologia cuando inicia con deterioro del estado de alerta y diaforesis por lo que acuden, a su ingreso paciente soporoso, diaforetico, se realiza glucometria capilar de 127mg/dl, se administra oxigeno por oximetria de 70%…	other	m			36			101	57		94		69		0.2	31.2	0.1	4.18	28.5	38.1	11.9	34.76	1.8	5.6	9.9	91.2	725		15.9	91	53.2						1.37	28.3	15.5			1.46						126.5
97	masculino de 41 años, originario y residente de la paz, baja california, empleado de tienda de uniformes (vendedor), anteriormente taquero, vivio en union libre, actualmente separado, escolaridad secundaria completa, catolico, sin antecedentes familiares de enfermedades infecciosas, alimentacion mala en cantidad y calidad, sedentario, hemotipo desconocido, esquema de vacunacion desconocido, convi…	pneumonia	m			36.1	25		90	65		95		41	19.3	0	30.7	0.4	3.09	29.8	30	9.2	4.6	4.1	3.5	13	90.9	50	0.07	20.5	97							1.75	43.8	19.4									39.4
98	masculino de 87 años, residente de mazatlan, sinaloa, pensionado, casado, catolico, anteriormente plomero, alimentacion aterogenica, sedentario, esquema de vacunacion desconocido, hemotipo desconocido, tabaquismo iniciado a los 10 años, abandonado a los 55 años, 20 unidades con filtro por dia, alcoholismo intenso abandonado hace 30 años, toxicoamanias negadas, tatuajes negados, no consume medicin…	other	m			36.5	18		120	70		94		86			33.3		3.28	31.8	31.3	10.4	26.74	8.8	2.5		88.7	643			96				0.7		9071.48	1.16	30.5	12.6		23.5	3.74				27	11	181.7
99	paciente masculino de 44 años de edad, casado; empleado en empresa de lacteos, es supervisor (maneja estres intenso, refiere); originario de ciudad delicias, chihuahua; residente de jiquilpan, michoacan desde enero de 2018; escolaridad bachillerato. religion catolica. derivado de cruz roja ya que se encontraba en chapala, jalisco, estaba comiendo en un restaurante cuanto subitamente, entre 15:30 …	other	m	146	183	36			148	93			26	43	42.4	1.1	33.2	0.4	5.34	29.6	47.7	15.8	16	6.9	4.7	8.2	86.5	383	0.31		89	13.6						1.14	29.8	12		12							93.3
100	nota de ingreso a admision medica continua ficha de identificacion edad 37 años residente : guadalajara escolaridad: licenciatura religion :catolico estado civil: soltero oficio: empleado proveniente: referido de hgz 14 aporta datos: directo frecuencia cardiaca: antecedetes pertienetes tension arterial: 135/80 indice masa corporal: saturacion: 90 alergias: negadas hemotipo : desconoce tabaquismo:…	pneumonia	m			36.7	20		135	80		90		37	41.4	0.4	32.1	0.4	4.2	29.4	38.5	12.4	13.38	10.9	3.4	7.8	84.2	420	0.33		92	12.8						1.34		15.9			0.15						46.7
101	madre portadora de diabetes mellitus tipo 2, finada por complicaciones de erc en dialisis peritoneal; padre con dm2 e has, cardiopatia no especificada y enfermedad renal cronica sin tratamiento de sustitucion renal. 2 hermanas y una tia materna portadoras de dm2. tia paterna finada por cancer de estomago. nego otros antecedentes de neoplasias, enfermedades renales, tiroideas, hematologicas, neuro…	control	f	102	149	36	16		130	80	45.94			50		0.3	31.9	0.9	5.16	28.1	45.5	14.5	6.32	28.3	8.5	11.6	61.7	254		42.4	88	12.9						0.96	28.2	10.6									54
102	se trata de pacente masculino de 20 años de edad enviado de morelia con diagnostico de tromboembolia pulmonar, ya conocido y bajo tratamiento de hipertesion pulmonar severa, disfuncion ventricular derecha. antecedente de importancia niega diabetes e hipertension, alergico a la pencilina. antecedente de tep hace 4 años manejado con trombolisis, con diagnostico desde hace un año de hipertension pul…	thromboembolism	m			36.5			123	89		92		20	76.9	0.7	31.9	1.5	5.64	29.9	52.7	16.8	4.14	26.5	5.3	18.9	62.4	40	0.07		94	17.8					3144.12	1.8	30	11.7		65.1							53.7
103	paciente femenino de 72 años de edad, originaria de veracruz, residente desde 9/11/18 en tlajomulco jalisco, desempleada, escolaridad primaria completa, viuda, hemotipo o+, alergias negadas. interrogatorio indirecto : hija. ° tabaquismo negado, etilismo ocasional retirado hace 15 años, toxicomanias negadas. exposicion a humo de leña hasta hace 30 años tatuajes negados, perforaciones negadas, tran…	pneumonia	f			36			110	78		93		71	50.3	0.3	31.3	0.1	3.25	28.2	29.3	9.2	12.57	4.3	0.8	8.7	94.1	337	0.29		90	16.9						1.42	39.3	16.8		46					363	27	350.3
104	madre viva con diabetes mellitus, hipertension arterial. abuelo materno finado por iam antencedentes personales no patologicos 60 años originaria y residente de zapopan jalisco ama de casa union libre catolica. tabaquismo de forma ocasional abandono habito hace 10 años etilismo y toxicomanias negadas temperatura: 36 °c frecuencia respiratoria: 14 88 110/70 35.67 frecuencia cardiaca: tension arter…	control	f	93.6	162	36	14							60
105	paciente masculino 51 añois de edad no alergias. alcoholismo ocasional ocupacion soldador hipertension arteriterial sistemica manejada con losartan, nifedipino y metoprolol. inicia el padecmiento con disnea y alzas termicas un mes evolucio n con fiebre no cuantifricada, perdida 4 kg, hace una semana se exacerba y presenta tosproductiva, cafe, la cual posteriormen te con huellas de sangre, por lo …	pneumonia	m			37			140	70		96		51	55.1	0.2	29.9	0.2	3.64	26.7	32.6	9.7	29.01	6.4	2.9	10.6	89.7	381	0.4		89	15.5						1.49	28.9	17.6			1.05						124.5
106	masculino d 35 años de edad originario y residente de morelia, michoacan, escolaridad licenciatura en derecho incompleta, empleado nacional monte de piedad , divorciado, hemotipo a positivo, lateralidad manual diestra 1.- niega cronico degenerativas 2.- alergias negadas 3.- cirugias: cadera lado izquierda hace 15 años secundario a accidente 4.- tabaquismo negado 5.- alcoholismo social 6.- drogas …	thromboembolism	m			36			121	87		91		35	51.7	0.7	33.3	0.1	6.2	30.3	56.4	18.8	12.13	9.3	3.8	8.9	85.5	196	0.17		91	12.7					2505.13	1.17	24.2	14		18.6							78.3
107	femenino de 67 años, procednete de hgz-4, con dx. neumonia atipica pbe. viral )influenza refiere la hermana que inicia a media noche el dia de ayer, con desorientacion, lenguaje incoherente; notando ademas dificultad respiratoria caracterizado por uso de musculo accesorios de la respiracion, es llevada a hgz donde al parecer documentan acrocianosis, y desaturaba a 54%, con estertores diseminados,…	pneumonia	f			36	30		110	80		94		68																							3038.01	1.02	27.6	11.2		129.1	2.08						141.4
108	interrogatorio indirecto familiar hija de 78 años, originario de michoacan y residente de michoacan casado, catolico escolaridad primaria incompleta niega tabaquismo y alcoholismo cocino con leña zoonosis negativo. -antecedentes de importancia: -hemotipo o positivo alegias a la penicilina diabetes mellitus desde hace 5 años tx. acarbosa 50mg 1 tableta cada 24 horas via oral, metformina 850 mg 1 t…	other	m			36.9			154	91		89		78		0.3	34.8	5.5	4.52	29.6	38.5	13.4	7.87	9.7	1.7	9.4	81.5	401		14.2	85	43.8					692	1.3	36.2	14.7			0.22						45.5
109	paciente femenina de 46 años de edad originaria y residente de morelia , dedicada al hogar . madre con hipertension arterial sistemica. toxicomanias y alergias negadas, operada de colecistectomia, histerectomia . refiere que ha presentado 3 eventos de neuritis optica el primero hace 10 a. con disminucion de la agudeza visual de ojo derecho, con dolor ocular , cefalea en region frontal, con cita e…	other	f			36.6			100	80				46	13.4	0.8	32.8	3.6	2.01	32.8	20.1	6.6	9.07	17.3	7.4	11.1	69.5	251	0.28	25.8	100						5616.81						0.42						51.2
110	aporta datos hija, cohabitan, referida de uruapan imss 08, sin hospitalizacion previa. viuda. catolica radicada en uruapan michoacan. ama de casa. antecedentes de relevancia: alergias diclofenaco y naproxeno. hemotipo: a rh positivo . nego transfusiones. cirugias: amidalectomia, histerectomia hace 35 años con ooforectomia, litotripsia unilateral, exeresis parotida con histopatologico para cancer …	thromboembolism	f	80	154	36.9	20							71		0.8	33.2	1.8	4.87	32	47	15.6	6.54	16.4	9.5	11.4	71.2	178		53.9	97		0.3					2.18	38.4	25.2		8.2							89.2
111	paciente femenina de 36 años de edad , enfermera general soltera, hemotipo ab + alergias aomeprazol . motivo de consulta: taquicardia ,disnea,opresion toracica . de 20 minutos de evolucion. antecedentes: recientemente incapacitada x 15 dias por esguince tobilo dda de alta ayer . apendicectomia y cesarea previa. - celultis de larga evolucion de alta hace 1 mes. refiere que cuando se dirigia a labo…	other	f			36			130	86		88		37	40.2	0.3	34.6	1.5	4.84	30.5	42.7	14.8	9.1	22.4	4	9	71	241	0.22		88	13.9					10000	0.96	180	11.7		3.7					69	11	62.2
112	femenino 26 años signos vitales estado de salud: delicado peso: talla: 20 107 temperatura: 36 °c frecuencia respiratoria: frecuencia cardiaca: tension arterial: 113/84 indice masa corporal: saturacion: 93 antecedentes: dm (-) has (-) alergicos (-) qx. apendicectomia 11 años, artroscopia hace 11 años. negado uso de anticonceptivos. padecimiento actual: inicia hace 15 dias con dolor en rodilla dere…	other	f			36			113	84		93		26		0.5	32.6	0.8	6.23	27.1	51.8	16.9	10.78	29.8	9.3	11	59.3	179		43	83		0.3				5826	1.23	31.2	14		37.6					118	14	97.5
113	paciente masculino de 70 años de edad, casado, pensionado, previamente obrero; escolaridad primaria incompleta; originario de guadalajara y residente de el salto, jalisco. acudio en forma espontanea de centro de imagen y diagnostico con angiotomografia de torax que concluye: tromboembolismo pulmonar bilateral, ateromatosis calcificada de la aorta y las arterias coronarias. espondiloartropatia deg…	thromboembolism	m	90	170	36.3	19		134	100	31.14			72		0.1	32.9	1.1	4.92	30.5	45.6	15	7.97	11	7.2	10.6	80	172		50	93		0.6				3638	0.96	29.2	10.8		1193.9							61.5
114	paciente masculino de 77 años, originario de ciudad guzman, residente de zapopan, escolaridad primaria incomplenta, oficio supervisor de suela, en empresa de zapatos, actualmente pensionado, estado civil casado, religion catolico. interrogatorio indirecto a su hijo personales no patologicos 1. tabaquismo negado 2. alcohol consumo cada 8 dias, habandonado hace 30 años 3. consumo de drogas negados …	other	m			36	36		112	76		98		77	0	0.1	32.2	0	3.88	32.2	38.7	14.8	10.57	3.3	5	13.6	88.9	123	0	13.3	100						6399.36					62.5	1.78				84	14	61.7
115	se trata de paciente femenino de 79 años de edad originaria de ahualulco del mercado, jalisco, residente de tlaquepaque, jalisco, viuda, dedicada al hogar, catolica. en sus antecedentes personales patologicos se conoce diabetica de 25 años de evolcuion en tratamiento con metformina cada 8 horas, e insulina nph 38-0-18. hipertension arterial sistemica de 25 años de diagnostico en tratamiento con e…	other	f			36	16		132	70		96		79	12.6	0.4	30.2	0.7	3.95	27.1	35.4	10.7	11.23	11.5	5.6	10.8	80.9	253	0.27	14.6	90						5387.14	1.11	26.2	12.2		116.3	0.05				25	10	99.4
116	masculino de 63 años de edad, pensionado (antes era mecanico automotriz). escolaridad: segundo semestre de preparatoria. catolico. casado. originario de tequila, jalisco y residente de guadalajara, jalisco. arriba a bordo de ambulancia de samu, procedente del hospital angel leaño, donde lo internaron desde hace cuatro dias. refiere su esposa que hace 22 dias inicia con tos y rinorrea. inicia con …	pneumonia	m	78	172	36.5	20		125	83	26.37	96		63		0.1	32.3	0.1	4.06	30.8	38.7	12.5	14.91	2.1	2.2	10.2	94.6	222		13.6	95							1.41	29.4	15.9			0.43	1874					72.7
117	paciente femenina ed 58 años de edad originaria de san juan de los lagos, residente de tlaquepaque jalisco, casada, catolica, dedicada al hogar, acude en ambulancia proveniente de servicios medicos municipales. antecedentes de importancia: niega diabetes e hipertension diagnostico hace aproximadamente 2 años de epoc, en tratamiento con symbicort y combivent de acuerdo a agudizacion. cirugias; his…	pneumonia	f	46	150	37.6	24							58	11.7	0.2	33.2	0.3	4.05	30.4	37.1	12.3	6.12	8.2	3.6	10.4	84.6	192	0.2	13	92																		31.1
118	paciente femenina de 51 años de edad, casada dedicada al hogar, or y res de tepatitlan jalisco, de donde procede para valoracion con diagnostico preuntivo de tromboembolia pulmonar. antecedentes. ahf. neg de importancia tabaquismo (+) activo dede hace 7 años, 5 cigarros diarios, alcoholismo neg toxicomanias negado qx. neg alergias neg niega terapia hormonal de reemplazo, nunca doc ni mamografia p…	thromboembolism	f	90	160	36	20		105	72	35.16	93		51		0.1	28.4	0.9	4.58	19.4	31.3	8.9	8.16	17.4	10.3	10.2	70.7	195		56.7	68		0.6									37.6	0.25						58.2
119	paciente femenino de 60 años de edad, proveniente de hospital mexico americano con el diagnosticos: insuficiencia respratoria aguda sec a neumoia atipica adquirda en la cominudad -influenza h1n1 y h3n2 hipertension arterial sistemica dilipidemia lesion renal aguda akin 1 dhe antecedemtes soltera, jubilada de cfe. padecio linfoma hogkin hace 15 años en tratamiento con qumioterpaia y radioterapai h…	pneumonia	f			37	14		102	56		99		60	49.3	0.8	31.2	2.5	3.78	27.5	33.4	10.4	4.9	19.7	4.3	8	69.8	313	0.25		88	14.2																	84.9
120	estado de salud: tipo de interrogatorio: delicado peso: talla: temperatura: 36.8 °c frecuencia respiratoria: ficha clinica. genero: hombre. edad: 84 años. lugar de origen: ciudad ixtepec, oaxaca, lugar de residencia actual: guadalajara, jalisco estado civil: viudo. escolaridad: licenciado en educacion. ocupacion actual y tiempo: jubilado. religion: cristiana. 17 94 frecuencia cardiaca: antecedent…	pneumonia	m			36.8			135	77		90		83	11.2	0.1	33.8	0.1	4.95	32.9	48.2	16.3	9.48	8.4	10.9	10	79.9	185	0.18	13.2	97												0.05						58.5
121	paciente masculino de 82 años de edad , origiariodecolima y residente de esta ciudad , camionero de rofesion retirado, hemotipo o+, casado catolico , motivo de conslta: malestra general astenia adinamia y anorecia a solidos tos con espetoracion blanquecina . antecedentes de importacia - epoc sin tratamiento . - demensia senil in tratamiento . niega alergias . fumador cronico.refiere la familar qu…	other	m			36			90	60		92		82	49.9	0.2	31.8	0.1	5.5	29.3	50.7	16.1	20.99	6.4	5.3	8.2	86.7	319	0.26		92	15						1.29	34.2	15.4									101.7
122	se trata de mujer, originaria y residente de guadalajara, jalisco, casada, catolica, con escolaridad primaria completa, dedicada al hogar, hemotipo a rh + padecimiento actual 1. cronico degenerativas. a. hipertension arterial sistemica, en tratamiento no especificado b., esclerodermia, en tratamiento con c.cancer de mama, estuvo en tratamiento con quimioterapia, aun es seguimiento por gineoncolog…	pneumonia	f			36			138	80		96		45	52.2	1	33.2	0.3	4.82	29.5	42.9	14.2	11.26	4.7	7.1	8.5	85.3	155	0.13		89	13						1.13	33.1	13.6									111.4
123	paciente masculino de 71 años, originario de san martin hidalgo residente de guadalajara, escolaridad primaria, oficio obrero, estado civil casado, religion catolico. interrogatoroi indireto hija personales no patologicos 1. tabaquismo consumo positivo por 30 años, abandonado hace 25 años 2. alcohol consumo negado 3. hemotipo desconoce 4. niega consumo de drogas antecedentes personales patologico…	pneumonia	m	90	168	36	14							70	51.7	0.3	32.2	0.3	3.98	30.6	37.7	12.2	7.34	7.8	4.2	8.8	86.3	202	0.18		95	13.1										6	0.12						74
124	paciente femenino de 68 años de edad la cual es presentada de forma espontanea por sus hijas. refieren que la paciente inicio el dia 8 de este mes inicio con dificultad respiratoria sin presentar fiebre. el dia de ayer acudieron a su hgz no. 14 de donde por la noche solicitaron su alta voluntaria. la paciente presento agudizacion de la dificultad respiratoria por lo que decidieron presentarla en …	other	f	45	148	37	20		117	59	20.54	59		68	61.1	0.5	31.7	0.2	3.71	34	39.8	12.6	17.3	3.7	1.7	9.4	93.3	110	0.1		107	16.1						1.95	63.4	22.6									382.5
125	ujer de 57 años, el cual acude cita subsecuente, se solicito de forma espontanea debido a sospecha de tromboembolia pulmonar. tiene los siguientes antecedentes de importancia: 1. tumor ovario 2. tromboembolia pulmonar cronica a. hipertension pulmonar grupo iv escenario clinico: paciente que presento aumento de la disnea, tras realizacion de procedimiento urolgico asi como cuadro de hipotension, f…	thromboembolism	f			37			110	74				56	14.1	0.3	28.7	0.1	4.25	23	32.3	10	8.38	8.6	3.4	8.6	59.3	317	0.27	70.6	74	18.9				20	10000					0.31					62	14	65.8
126	63 años de edad, originaria y residente de ameca, jalisco; de ocupacion ama de casa, de religion catolica la paciente cuenta con los siguientes antecedentes de importancia: - alergias negadas - cirugias: apendicectomia, reseccion de tumoracion ovarica derecha benigna, artroscopia - transfusiones y fracturas negadas. - tabaquismo negado. - alcoholismo negado. - portadora de hipertension arterial d…	thromboembolism	f			36.6			130	96		94		63		0.5	25.6	0.9	2.91	19	25.7	6.6	5.85	34	7.9	9.5	46.4	632		48.9	74	15.1				18.4		1.98	30.1	23.3
127	inicial urgencias estable peso: 155 kgs talla: 160 cms temperatura: 36.5 °c frecuencia respiratoria: 18 74 frecuencia cardiaca: tension arterial: 159/79 indice masa corporal: 60.55 saturacion: 95 enterada del caso, mujer de 48 años quien ingresa espontanea traida por servicio paramedico particular y procedente de domicilio por haber presentado e iniciado desde el dia de ayer a las 22hr con dolor …	other	f	155	160	36.5	18		159	79	60.55	95		48																								1.03	26.3	12.3		1.5					135	7	51
128	ingresa paciente femenino de 89 años trasladada de h. santa martha con dx de epoc exacervado. antecedentes: 1.- dm tipo ii de 5 años de evolucion en tratamiento con insulina y metformin. 2.- hta de 30 años de evolucion en tratamiento con amlodipino y codiovan 3.- exposicion a humo por larga evolucion y fumadora pasiva 4.- epoc de 30 años de evolucion en tratamiento con brocodilatadores en forma i…	other	f			36.1			135	90				89	58.1	0.5	28.6	0.3	4.62	25.1	40.7	11.6	5.07	8.7	5.2	8.5	84.8	331	0.28		88	14.5																	168.4
129	tipo de interrogatorio indirecto (sobrina) grave peso: talla: temperatura: 36 °c frecuencia respiratoria: 16 76 frecuencia cardiaca: tension arterial: 125/69 indice masa corporal: saturacion: 47 femenino de 86 años de edad originaria y resiente de guadalajara, jalisco, escolaridad desconocen, hogar, soltera, acompañada por sobrino 1.- epoc de 6 años de diagnostico en tratamiento con tiotropio inh…	other	f			36	16		125	69		47		86		0.5	30.1	1.7	5.59	24.2	44.9	13.5	13.24	9.2	9.8	11.6	78.3	435		46.8	80		0.5				515	1.06	30.3	12.1		39.2	0.05		61.4		24	11	101.9
130	masculino de 54 años de edad, casado, dedicado a la soldadura, quien cuenta con los siguientes antecedentes de importancia: app: niega enfermedades cronico-degenerativas conocidas por el paciente, fractura de pie derecho hace 17 años, alergias negadas. apnp: niega tabaquismo, etilismo y toxicomanias. dieta regular, sedentarismo. inicia su padecimiento el dia de hoy al presentar perdida del estado…	other	m			36.3			125	85		94		54		0.4	34.1	0.7	5.88	30.8	53.1	18.1	14.37	32	6.5	11.8	59.8	138		42.5	90		0.6				44895	1.24	29.5	14.1									115.1
131	paciente femenina de 52 años de edad, originaria de tlaltenando zacatecas, residente de zapopan jalisco, religion: catolica, estado civil: casada, empleada en restaurante actualmente en tramite de pension, escolaridad: licenciatura en administracion de empresas antecedentes de importancia: - hipertension arterial sistemica diagnosticada en 2009 en tratamiento actual nifedipino 30 miligramos via o…	pneumonia	f	65	158	36.5	24		178	108	26.04	91		53
132	paciente con carga genetica para diabetes mellitus e hipertension arterial. abuelos maternos cursan con diabetes mellitus, madre diabetica. antencedentes personales no patologicos niega etilismo, tabaquismo y toxicomanias antencedentes personales patologicos niega padecer diabetes mellitus e hipertension arterial higado graso artritis en tratamiento con celecoxib sindrome de apnea obstructiva del…	control	f			37	18		120	80				37	54.9	0.3	33.5	18.1	4.62	32.3	44.6	14.9	6.31	34.1	3.9	8.7	42.8	216	0.19		97	12.5																	56.5
133	se trata de paciente masculino de 55 años de edad procedente de hospital santa clara en medio particular. cuenta con antecedente de dmt2 de 5 años de evolucion en control con metformin 1x3 , glibenclamida. has de de 4 años de evolucoin en control con enalapril. niega alguna otra enfermedad cronicodegenerativas. alergicos negados quirurgicos lo mencionado. tabaquismo positio desde la juventud susp…	thromboembolism	m			36.5			160	101		91		55	11.8	0.3	32.4	0.6	3.58	29.1	32.1	10.4	6.45	11	9.1	10.3	77.9	238	0.24	12.4	90						2847.73	1.01	27	11.1		9.4					1405		59.3
134	antecedentes heredofamiliares: diabetes mellitus negados, hipertension arterial negado, niega antecedentes de hipertermia maligna antencedentes personales no patologicos se trata de paciente femenina de 45 años, originaria de lagos de moreno jalisco, residente del mismo, lugar, costurera en casa, realiza manualidades, escolaridad primaria completa, sabe ller y escribir, casada, religion catolica.…	control	f			37	20		120	80				46																								0.93	26.1	11.5									79
135	de 53 años de edad acude esopntaneaa urgencias por rferir tos ´persisteted esdeeldia de ayer la cual es disneizante no cianozante ni hemetizante acompañada de dolor abdominal ell misma refiere que por el esfuerzo al toser. antecedentes de importancia diabetes e hipertesnion desde hace 2 años aproximadamente tatad con losartan y metformina de liberacion prlongada, asi mismo con cancer de ovariopor…	other	f			36.5			150	90		98		53	56	0.5	31.1	0.5	4.41	26.5	37.6	11.7	6.36	9.2	6.4	8.4	81.7	145	0.12		85	18						1.21	29.5	12.5			0.21						66
136	de 51a de edad la cual es derivada de hgr 46 por tep submasiva es traida sin auxiliares diagnosticos de imagen, los mismos estan solo referidos en nota de derivacion app prediabetes, hipertensa , hernioplastia inguinal, 3 cesareas hemotransfundida en la infancia no alergias medicamentosas historial de 10 dias de evolucion con ingreso a hgr 46 por infeccion de vias urinarias sin embargo en piso de…	thromboembolism	f			36								51	11.7	0.3	32.2	0.9	5.59	28.8	50	16.1	15.74	12.2	6	10.5	77.8	172	0.18	17.3	89							1.65	31.8	18.4		7.2							86.2
137	se trata de paciente femnino de 78 años de edad procedente de tala, jal. hipertensa de 25 años de evolucion en control con amlodipino 1x2. osteoporosis en control con ladendronato 1x1 hipototiroidismo en control con levotiroxina 1x1. niega dm o alguna otra cronicodegenerativas. alergicos negados tabaquismo negados, exposicion a biomasa durante 34 años. alcoholismo negados quirurgicos: hernioplast…	other	f			36.8	20		148	79		96		78		0.1	32.7	0	3.2	30.3	29.7	9.7	7.43	8.6	10.5	9.9	80.1	469		49.8	93		0.7				1172	1.07	26.8	12.2			0.08				32	8	63.3
138	nota de urgencias mujer de 78 años de edad, casada, originaria y residente de ciudad guzman, jalisco; ama de casa, escolaridad: primaria, religion catolica, cuenta con antecedentes de. madre con patologia axilar no especificada. hermana con cancer de mama. alergias a penicilina, transfusiones positivas sin complicaciones, tabaquismo negado, alcoholismo negado. sin toxicomanias. exposicion a humo …	other	f			37.8			110	60		93		78	13.2	0.6	30.8	1.6	2.58	33.3	27.9	8.6	14.3	21.3	9.7	11.4	65.1	486	0.55	23.4	108						1801.15	1.31	37.5	14.5		12.2	0.24				33	15	46
139	nota de ingreso observacion amc enterada del caso de paciente femenino de 50 años de edad motivo de consulta sospecha de tromboembolia pulmonar folio 319 escenario clinico actual por interrogatorio directo menciona paciente se le realizo lipectomia el dia 27/04/2021 en medio particular sin complicaciones siendo egresada el dia 28/04/2021 a su domicilio, no recuerda si se le dio anticoagulante. po…	other	f	80	168	36.5	16		105	70	28.34	98		50		0.1	30.6	3.1	2.96	30.4	29.4	9	7.14	27.5	4.9	10.4	64	170		55.3	99		0.4				923	1.21	217.3	13.8	355	183.7					78	6	53.4
140	se trata de paciente femenino de 41 años de edad, originaria y residente de sayula jal, con escolaridad licenciatura, religion catolico, hemotipo o+, niega alergias conocidas. refiere trabajo decontadora en empresa de gas lp, trabajador como pintor de casas por 13 años. antencedentes personales no patologicos apnp: habita casa propia, la cual cuenta con todos los servicios agua potable, luz elect…	control	f	94	170	36	16		130	80	32.53			42		0.8	30.3	1.6	4.57	28	42.3	12.8	11	28.3	3.7	10.5	65.2	293		45.9	93	13.5						0.92	31.1	10.6									45.4
141	estado de salud: inicial urgencias / amc delicado peso: 85 kgs talla: 176 cms temperatura: 36.5 °c frecuencia respiratoria: 24 75 frecuencia cardiaca: tension arterial: 121/78 indice masa corporal: 27.44 saturacion: 92 enterada del caso, hombre de 63 años quien ingresa procedente de hgr 180 por neumonia grave el paciente refiere iniciar sus alteraciones desde hace 10 dias con tos productiva rayad…	pneumonia	m	85	176	36.5	24		121	78	27.44	92		63	47.2	0.4	30.2	0.2	4.74	28.5	44.6	13.5	12.71	5.5	5.2	9.4	87.6	198	0.19		94	14.4						2.31	30.5	11.8			1.12						195
142	paciente femenino de 39 años de edad la cual acude en forma espontanea por presentar:dolor retroesternal que inicia ayer por la mañana al deambular camino a su trabajo, cuando habia avanzado 2 cuadras, inicia con disnea que le obliga a detener el paso, posterior a lo cual la molestia cedio. al retomar la deambulacion volvio a presentarse la misma sintomatologia (dolor retroesternal eva 9/10 y dis…	other	f	119	165	36			122	70	43.71		22	39	10.4	0.7	31.8	0.7	4.56	28.9	41.5	13.2	9.96	38.6	6.8	9.7	53	320	0.31	12.3	91						6945.72	1.11		12.3		49.2					62	10	61.2
143	padre con diabetes mellitus y enfermedad pulmonar obstructiva cronica. madre con hipertension arterial, diabetes mellitus y cancer ovarico. hermanos con diabetes mellitus e hipertension arterial. hermana hipotiroidea. tio con infarto a edad temprana. tia con cancer gastrico. tia con cacu. antencedentes personales no patologicos tabaquismo negado, etilismo ocasional sin llegar a la embriaguez, neg…	control	f			36	18		130	70				39	9.6	0.4	32.5	1.8	5.4	27.8	46.2	15	11.39	27.7	8.6	9.2	61	467	0.43	13.5	86							1.18	28.8	13									52.7
144	-madre viva con hta -padre finado en 2012 por infarto agudo a miocardio, diabetes mellitus -niega oncologicos antencedentes personales no patologicos originario y residente de francisco i madero, nayarit, habita en zona urbana, casa propia, cuenta con 3 h	control	m	121		36	22		130	70				55	51.5	0.4	32.8	6.9	4.33	29.5	38.9	12.8	5.92	35.8	9.3	8.4	46.3	221	0.19		90	14.4																	62.6
145	se trata de masculino de 74 años, originario y residente de de villa juarez, nayarit, casado, catolico, con escolaridad licenciatura en ingenieria mecanica electrica, pensionado, hemotipo a rh + antecedentes de importancia 1. cronico degenerativo a. enfermedad pulmonar obstructiva cronica, en tratamiento con salmetrol /fulticasona, tiotropio, salbutamol/ipatropio. b. cancer de prostata, en tratam…	pneumonia	m			36	20		110	70		90		74	59.9	0.4	33.5	1.1	4.09	31.4	38.4	12.9	6.97	13.8	5.3	9.3	77.3	134	0.13		94	14.6											0.13						62.5
146	padre fallece de aneursima cerebral, madre dm2, abuelos paternos ambos con dm2, abuelo paterno cardiopata. hermano asmatico. antencedentes personales no patologicos vivienda tipo urbana, con todos los servicios, alimentacion aumentada en cantidad, buena en calidad. zoonosis de 1 perro. alcoholismo negado tabaquismo negado toxicomanias negadas hemotipo: ab positivo transfusionies al nacimiento sin…	control	f	150	165	36.5	19							44	58.2	1.4	32.2	4.9	5.09	29.4	46.5	15	6.08	35	4.8	9.5	51.9	282	0.27		91	13.2						0.97	27.4	11.1									60.5
147	nota inicial admision medica continua femenino de 75 años de edad la cual acude de su domicilio por sus propios medios motivo de consulta fiebre y dificultad para respirar escenario clinico paciente la cual ya es conocida con diagnostico de apnea del sueño con apoyo de oxigeno suplementario la cual se realizo en medio particular cultivo de expectoracion con aislamiento de klebsiella pneumonie ini…	pneumonia	f			37			120	70		88		75	45.5	0.7	32.6	1.8	4.22	28.3	36.5	11.9	6.06	19.3	9	8	67.4	309	0.25		87	14.3					1067.13	1.14	30	11.7			0.05						121.3
148	instituto mexicano del seguro social centro medico nacional de occidente servicio de cirugia general nota de ingreso, paciente masculino de 46 años de edad originario y residente de tlaquepaque jalisco, quien cuenta con los siguientes antecedentes de importancia: antencedentes personales no patologicos obesidad morbida, 6 años de	control	m			36	16		120	80				46																																			68.2
149	paciente masculino de 83 años de edad el cual es enviado de su umf no. 97 de forma urgente y sin regular a esta umae, aunque la hoja de referencia menciona que a la unidad que se refiere es a su hgz. las hojas realizadas por el servicio de trabajo social mencionan que el traslado es a esta umae. el dia de hoy fue presentado el paciente a su umf por que inicio el dia de hoy a las 07:30 hrs con dol…	other	m			37.2			100	60		91		83	50.3	0.3	32.9	0.3	4.12	35.8	44.8	14.7	10.99	13.6	5.5	11	79.5	151	0.17		109	13.6					10000	1.23	30	11.7		3587.3	3.67				451	47	154.5
150	ahf: madre diabetica, hipertensa y ca de mama. hermana diabetica e hipertensa anp: habita en casa propia con todos los servicios, niega convivencia con mascotas, esquema de vacunacion completo, alergica a penicilinas, alimentacion regular, baño y cambio de ropa diaria, aseo bucal diario. grupo sanguineo y rh o+. app: paciente de la quinta decada de la vida con los siguientes antecedentes de impor…	other	f			36.5						93		49		0.5	33.8	0.9	3.38	31.7	31.7	10.7	6.32	16	11.7	10.8	70.1	131		46.9	94	13.5	0.8				1785					174.3					33	3	53.2
151	s: paciente masculino de la quinta decada de la vida que ingresa al servicio por el siguiente motivo de consulta; mc; paciente masculino que ingresa derivado de hospital particular por probable diagnostico de trombo-embolismo pulmonar, se refiere por historia de padecimiento actual que ingresa hace aproximadamente 5 dias por evidencia de hemorragia en sitio de ulcera varicosa en region de tobillo…	thromboembolism	m			37			110	70		94		49		0.2	30.9	0.9	2.63	27	23	7.1	4.68	28.6	5.8	9.1	63.9	178		52.5	88	16.2						1.11	36.9	12.8	593.3		0.36						41.1
152	interrogados y negados antencedentes personales no patologicos paciente casada, dedicada al hogar, hogar propio, vacunacion completa cirugias previas: cx de tobillo derecho con colocacion de material de osteosintesis por fractura, 2 cesareas, otb alergias negadas temperatura: 36 °c frecuencia respiratoria: antencedentes personales patologicos - dm2 (2013) en manejo con metformina 850 mg cada 8 ho…	control	f	112	158	36								41	64.9	0.6	31.8	2.9	5.14	29.1	46.9	14.9	10.2	22.8	5.7	10.9	67.1	298	0.32		91	13.4						0.92	29	10.6									71.5
153	madre diabetica padre hipertenso antencedentes personales no patologicos habia en casa propia con todos los servicios publicos, con materiales perdurables, neiga zoonosis, combe negativo, alimentacion en adecuada calidad y cantidad, ingesta de agua en adecuada cantidad, niega intolerancia a los alimentos, habito tabaquico desde los 18 a los 39 años, 1 cigarrillo al dia. habito etilico desde los 1…	control	m			36			110	70				41		0.3	31	4	5.63	27	49.1	15.2	9.77	34.5	9	10.3	51.7	270		40.2	87	12.6						1.18	29	13					2.8				67.4
154	nota de ingreso a amc turno vespertino se realiza nota hasta este momento debido a que fue ingresado desde turno previo en area covid por sospecha de sars cov2, tomando prueba para antigeno saliendo negativa y tomografia simple de torax con evidencia de datos de infiltrado consolidacion derecha, indicando jefatura de amc que se ingrese a area general de observacion se trata de masculino de 79 año…	pneumonia	m			35.7			102	57		92		79		0.1	32.3	0	4.67	28.3	40.9	13.2	11.58	5.2	5.6	10.9	88.4	187		50.9	88							5.35	51.1	59		253.1	21.73				423	24	176.1
155	se trata de paciente femenina de 64 años de edad, originaria y residente de guadalajara jalisco, religion catolica, estado civil: divorciada, comerciante, analfabeta se obtiene informacion mediante interrogatorio directo antecedentes - niega cronico-degenerativas, diagnostico de glaucoma desconoce tipo en manejo actual con timolol + acetazolamida, colirio. - alergias diclofenaco - cirugias: 4 ces…	other	f	69	153	37	25		105	68	29.48	82		64		0.4	32.8	1.5	6.45	27.1	53.3	17.5	5.23	31.2	10.3	10.4	55.8	208		40.8	83		0.8				387	1.14	27.8	13		7.5		154.2	213.2		20	7	55.8
156	se trata de paciente femenino de 53 años de edad. antecedentes de importancia clinica: - niega dm tipo 2 y has. - postqx de nefrectomia izquierda por tumoracion renal en estudio el dia 15/04/2018, les daran resultados de biopsia el dia de hoy. durante su hospitalizacion presento neumonia asociada a los cuidados de la salud del lado izquierdo y derrame pleural manejandoe con vancomicina y meropene…	other	f			36			130	80		90		54	51.4	1	31.6	6	2.86	30.9	28	8.8	4.33	29	11.1	8.8	51.1	477	0.42		98	12.3						0.96	35.8	11.2			0.16						74.4
157	femenino de 46 años de edad, es enviada de hgz 89 por el motivo arriba mencionado. llega a bordo de ambulancia del imss, acompañada del marido. la paciente es ama de casa. escolaridad: secundaria. casada. catolica. refiere haber iniciado hace una semana se exacerba la tos que padece hace 3 meses y presenta disnea exacerbada del mismo tiempo de evolucion. refiere dolor generalizado en el cuerpo de…	other	f		155	36.5	35		116	86				46		0.2	30.2	0	4.7	20.9	32.5	9.8	16.8	7	5.4		86.6	179		31.9	69	73.4					3235	1.52	24.6	17.1		46.3					196		84.3
158	se trata de paciente masculino de 53 años de edad procedente de su domicilio niega has, dm o alguna otra enfermedad cronicodegenerativas. alergicos negados quirurgicos: vasectomia. tabaquismo positivo desde la juventus llegnado a fumar 3-4 cigarros desde hace 30 años alcoholismo de tipo social hasta llegar a la embriaguez. padecimiento oncologico: inicia en enero de 2019 con dolor en columna lumb…	other	m			36.5			193	96		76		53																								1.17	26.3	13.4			0.38						70.6
159	tipo de interrogatorio: indirecto (hija) hombre de 78 años de edad, originario de michoacan y residente de gudalajara, jalisco, de ocupacion pensionado (trabajo como administrador del cine metropolitan), casado, religion catolica. cuenta con los siguientes antecedentes de importancia: tabaquismo: positivo por 22 años a razon de 1 cajetilla/dia abandonado hace 33 años. alcoholismo: ocasional. cons…	other	m			36			102	52		85		78	11.6	0.2	30.5	0	4.2	27.4	37.7	11.5	43.74	1	4.4	10.5	92.2	256	0.27	17.4	90							4.04	43.1	46.4			9.43						163.3
160	se trata de paicente masculino de 67 años de edad procedente de hospital privado en ambulancia particular. originario de veracrz, rsidente de la ciudad de mexico, ocupacion: empleado de la construccion, cadaso, religion creyente. cuenta con antecedente de 10 años de evolucion en control con losartan 1x2. niega dm o alguna otra enfermedad cronicodegenenrativas. portador de vitiligo. alergicos nega…	pneumonia	m			36.5	14		126	86		80		68	10.4	0.4	30.4	0	4.94	29.8	48.4	14.7	16.52	3.1	4.1	9.7	87.8	202	0.2	14.4	98							1.56	59.1	17.4									117.2
161	paciente masculino de 45 años de edad, casado desde hace 18 años; chofer de grua; escolaridad secundaria; originario de guadalajara y residente de tonala. acuden en forma espontanea por presentar: el siguiente padecimiento actual: de una semana de evolucion con tos inicialmente seca y fiebre de 39'c, se agrega espectoracion cafesosa hace 48hrs, niega cefalea. hoy en la mañana inicia con dificulta…	other	m	96	175	36	22							44	55.4	0.3	30.7	0.2	2.57	27.5	23.1	7.3	4.23	10.5	2.9	10.9	70.2	82	0.1	15.4	87	13.7					3526.09	1.03	27.2	12.4			1.72						362.6
162	ingresa paciente masculino de 44 años espontaneo por insuficiencia respiratoria. antecedentes: 1.- hta de 1.5 años en tratamiento con captopril 50 mgs al dia 2.-gastritis en tratamiento con omeprazol. 3.- niega alergias. padecimiento actual: paciente portador de patologia pulmonar desde hace 16 años con diagnostico definitivo desde hace 5 años de efisema pulmonar con factores de riesgo tabaquismo…	other	m			37			122	87				45	42.6	0.6	31.2	1.2	4.84	30.7	47.5	14.9	13.47	3.8	6.5	8.1	87.2	247	0.2		98	12.4																	43.9
163	se trata de mujer de 36 años de edad. acude espontaneamente traida por madre ( no regulada) en ambulancia de terapia por cuadro de neumonia atipica. se realiza interrogatorio indirecto a la madre menciona los siguientes antecedentes : alergias a medicamentos niega tabaquismo niega. consumo de alcohol social y ocasional. niega consumod e drogas. trasfusiones sangineas se ignora. hemotipo b +. diab…	pneumonia	f			36	16		118	65				36
164	paciente masculino de 28 años de edad, originario y residente de guadalajara, jalisco. religion catolico. escolaridad secundaria completa. ocupacion estilista. estado civil soltero antecedentes de relevancia: tabaquismo positivo durante un año a razon de 1 cigarro por semana de los 15 a 16 años. alcoholismo positivo, iniciado desde los 17 años hasta la actualidad a razon de 1 vez cada semana, lle…	pneumonia	m			39			120	70		85		28	9	0.2	30	0.9	2.64	28	24.7	7.4	5.67	15	4.6	9.3	78.8	161	0.15	18.9	94							1.73	33.6	19.4			2.78						1012.7
165	se priorizo manejo del paciente femenino de 51 años de edad, residente de zapopan guadalajara, catolica, soltera, cuidadora, acude espontaneo, se encuentra ingresa en el servicio de urgencias con los siguientes diagnosticos: - disnea - probable tep - hipertension arterial sistemica - fibrilacion auricular antecedentes de importancia: has de 20 años de diagnostico, en tto vo con atenolol ½ cada 12…	other	f	109	165	36.6	18		140	99	40.04			51		0.1	33.6	0.7	4.98	28.9	42.9	14.4	9.17	22.5	7.1	11.8	69.4	210		40.7	86		0.2				1214	1.25	24.4	14.3									42.2
166	paciente femenina de 45 años, originaria de ciudad de mexico, residente de guadalajara jalisco, escolaridad secundaria, oficio ama de casa, estado civil soltera, religion catolica personales no patologicos 1. tabaquismo a razon de 7 cigarros al dia por 20 años abandonado hace 2 años 2. alcohol consumo negado 3. hemotipo o (+) 4. niega consumo de drogas antecedentes personales patologicos. 1. medi…	thromboembolism	f			36			126	70		96		45	40.8	0.7	29	4.8	3.69	24.4	31	9	5.98	28.4	5	8.9	59.6	401	0.36		84	24.9					901.79	1.11	28.9	11.5		0.01							51.5
167	se prioriza atencion medica del paciente sobre nota. paciente masculino de 53 años de edad el cual es traido al servicio por su esposa por referir que inicia su padecimiento el dia de ayer al referirle a su esposa que despues de caminar 4 cuadras inicia con disnea la cual disminuia al estar en reposo, cuando normalmente camina 30 minutos sin presentar fatiga. el dia de hoy alrededor de las 9 de l…	thromboembolism	m			36.9	28		130	80		84		53																							5393.33					76.4					68	20	75
168	estado de salud: ingresa paciente femenino de 71 años espontanea por dificultad respiratoria. delicado peso: talla: temperatura: 36.5 °c frecuencia respiratoria: 20 102 frecuencia cardiaca: tension arterial: 103/60 indice masa corporal: antecedentes: 1.- dm tipo ii de 10 años de evolucion en tratamiento con insulina. 2.- hta de 10 años de evolucion en tratamiento con losartan 50 mgs 3.- hipotiroi…	pneumonia	f			36.5	20		103	60				71	0	0.1	29.5	0.4	4.11	23.6	32.9	9.7	7.68	9.2	5.2		84.4	122	0	18.3	80						4757.36					16.5	2.76						73.6
169	paciente femenino de 68 años, originaria en tuxpan nayarit, residente de guadalajara jalisco, ama de casa, viuda, hemotipo desconoce, alergias negadas. - hipertension arterial sistemica diagnosticada hace 20 años en tratamiento mediante amlopino 5 miligramo 1 tableta via oral cada 24 horas y metoprolol 100 miligramos 1 tableta via oral cada 12 horas. consumo de acido acetilsalisilcio 300 miligram…	other	f			36			120	80		90		68	36.6	0.6	30	0.5	4.73	23.3	36.8	11	8.87	11.3	7.5	8.4	78.1	270	0.23		78	16					9934.68	1.21	30.2	11.5									37.8
170	hombre de 43 años de edad, que acude forma espontanea por presencia de dolor toracico de dias de evolucion dias. 1-08-2021. asi como presencia asi como disnea de moderados esfuerzos. refiere la presencia de tos con flemas. asi como periodo de saturacion de hasta 90%. se toma electriocardiograma sinusal con frecuncia de 81 por minuto , sin datos de lesion , msiquemia o necrosis. se reliza prueba d…	pneumonia	m			37			130	84		93		43		0.8	33.1	0.1	5.26	29.7	47.2	15.6	12.85	10.8	11	12.4	72.3	197		47.1	90		5					1.04	31.8	11.9			4.26						1.2
171	paciente masculino senil 72 años de edad , originbaria y residente de esta ciudad, casado , catolico , agricultor , niewga alergias , hemotipo o+ . motivo de consulta : derivado de hospital particular con diagnostico de . - hemoragia gastrointestinal alta ( endoscopia 25/09/18) - pb tep ( angio tac pulmonar ) apical derecha . - trombocitopenia. - cor pulmonal agudo . antecedentes de importancia: …	thromboembolism	m			36			119	71		92		71	58.9	0.1	32.5	0.7	4.3	30.3	40.1	13	10.59	17.2	6.2	10.3	74.6	78	0.08		93	15.3					10000	1.25	30.8	14.9		106.2	0.26				89	10	93.1
172	se trata de paciente femenino de 32 años de edad, casada, dedicada al hogar, religion catolica, escolaridad licenciatura en turismo, originaria y radicada en guadalajara, jalisco. padecimiento actual: lo inicia el 3 de febrero con dolor de pierna eritema y aumento de volumen en pierna y dificultad para apoyar por lo que acude a su umf se deriva a centro medico evaluada por angiologia concluyendo …	other	f			36	19		131	59		94		33
173	enterado de paciente masculino de 49 años, originario de michoacan, y residente de puerto vallarta, jalisco, union libre, catolico, con escolaridad bachillerato, empleado antecedentes de importancia 1. cronico degenerativas a. diabetes mellitus tipo 2, de 7 años de diagnostico, en tratamiento insulina nph/rapida 20/6 - 0 - 15/4, 2. cirugias a. interrogado y negado 3. alergias a. interrogado y neg…	other	m			36	20		163	92		90		49	41.7	0.5	31.9	1.2	3.75	27.3	32	10.2	8.14	17	8.5	7.7	71.3	407	0.31		85	14.4						1.17	29.1	13			0.05						69
[truncated: 46 more columns]
